# Supplementary material for: Pleiotropic effects of RsmA and RsmE proteins in Pseudomonas fluorescens 2P24
Source: BMC Microbiol. 2020 Jul 2;20:191. doi: 10.1186/s12866-020-01880-x (PMC7331252; doi:10.1186/s12866-020-01880-x)
Supplement: Supplementary file 1 — Additional file 1: Table S1. The genes regulated by the RsmA and RsmE proteins [file 12866_2020_1880_MOESM1_ESM.zip]

Archive with 2 entries (2 files):
- Table S1A.xlsx
- Table S1B.xlsx
