# Supplementary material for: Pleiotropic effects of RsmA and RsmE proteins in Pseudomonas fluorescens 2P24
Source: BMC Microbiol. 2020 Jul 2;20:191. doi: 10.1186/s12866-020-01880-x (PMC7331252; doi:10.1186/s12866-020-01880-x)
Supplement: Supplementary file 1 — Additional file 1: Table S1. The genes regulated by the RsmA and RsmE proteins [file 12866_2020_1880_MOESM1_ESM.zip › Table S1A.xlsx]

## Sheet: 表达量差异详情表
Gene_id	Gene name	Gene description	FC(2P24_erSA/2P24)	Log2FC(2P24_erSA/2P24)	Pvalue	Padjust	Significant	Regulate	2P24_1	2P24_2	2P24_3	2P24_rsmA rsmE_1	2P24_rsmA rsmE_2	2P24_rsmA rsmE_3	2P24	2P24_rsmA rsmE	Fold
C0J56_18235	-	hypothetical protein	53.362	5.73774	0	0	yes	up	7.91	6.34	5.85	316.74	287.04	325.88	6.7	309.887	46.2517
C0J56_18170	-	enoyl-CoA hydratase	32.427	5.01913	0	0	yes	up	26.39	22.22	16.36	578.46	536.75	607.69	21.6567	574.3	26.5184
C0J56_18165	-	hypothetical protein	41.473	5.3741	0	0	yes	up	19.43	19.21	11.4	551.27	474.62	562.95	16.68	529.613	31.7514
C0J56_18160	-	hypothetical protein	28.839	4.84997	0	0	yes	up	21.02	21.21	11.89	415.39	349.72	407.34	18.04	390.817	21.6639
C0J56_16765	-	hypothetical protein	53.944	5.75339	0	0	yes	up	34.71	33.32	25.52	1509.72	1182.02	1438.39	31.1833	1376.71	44.1489
C0J56_18155	-	hypothetical protein	31.165	4.96187	0	0	yes	up	14.06	15.32	9.19	317.47	277.23	310.93	12.8567	301.877	23.4802
C0J56_18210	-	short-chain dehydrogenase	77.364	6.27359	0	0	yes	up	13.15	11.11	8.99	750.66	650.74	754.15	11.0833	718.517	64.8286
C0J56_25675	-	DUF3015 domain-containing protein	11.971	3.58144	0	0	yes	up	799.7	666.44	568.8	7449.3	6108.02	7111.85	678.313	6889.72	10.1571
C0J56_11240	-	formyl transferase	45.361	5.50338	0	0	yes	up	41.02	34.22	35.19	1547.91	1323.28	1569.82	36.81	1480.34	40.2156
C0J56_11225	-	DUF305 domain-containing protein	365.478	8.51364	0	0	yes	up	13.87	11.21	9.7	4048.61	3195.81	3697	11.5933	3647.14	314.589
C0J56_18175	-	enoyl-CoA hydratase	31.816	4.99167	0	0	yes	up	15.16	13.22	9.14	334.91	298.97	323.16	12.5067	319.013	25.5075
C0J56_18215	-	acyl carrier protein	102.745	6.68293	0	0	yes	up	26.49	23.33	14.87	1883.44	1540.02	1813.01	21.5633	1745.49	80.9471
C0J56_18130	-	AMP-dependent synthetase	84.168	6.39519	0	0	yes	up	6.23	4.32	4.8	406.16	362.48	417.74	5.11667	395.46	77.2886
C0J56_18125	-	3-oxoacyl-ACP reductase FabG	44.56	5.47767	0	0	yes	up	33.26	32.33	22.93	1079.68	950.41	1121.07	29.5067	1050.39	35.5983
C0J56_05725	-	hypothetical protein	15.078	3.91439	0	0	yes	up	139.49	122.56	108.88	1639.62	1440.78	1679.77	123.643	1586.72	12.8331
C0J56_05730	-	chromosome partitioning protein ParA	15.95	3.99548	0	0	yes	up	148.3	134.98	124.51	1925.09	1617.11	2041.65	135.93	1861.28	13.693
C0J56_19080	-	hemerythrin	59.078	5.88455	0	0	yes	up	31.78	32.22	21.78	1528.4	1034.49	1453.23	28.5933	1338.71	46.8188
C0J56_27710	-	choline dehydrogenase	257.178	8.00662	0	0	yes	up	2.02	1.22	0.97	338.77	261.34	334.83	1.40333	311.647	222.076
C0J56_27700	-	metallophosphoesterase	51.977	5.6998	0	0	yes	up	4.4	2.34	3.32	181.81	158.14	171.69	3.35333	170.547	50.8588
C0J56_18115	-	hypothetical protein	55.643	5.79814	0	0	yes	up	12.45	11.22	8.08	493.18	433.86	502.49	10.5833	476.51	45.0246
C0J56_18225	-	hypothetical protein	41.228	5.36556	0	0	yes	up	8.43	6.76	5.91	259.03	224.04	262.87	7.03333	248.647	35.3526
C0J56_18140	-	hypothetical protein	76.353	6.25461	0	0	yes	up	12.88	11.22	9.88	724.34	747.1	735.51	11.3267	735.65	64.9485
C0J56_03585	-	TonB-dependent copper receptor	29.052	4.86054	0	0	yes	up	30.78	25.56	26.96	786.69	620.9	753.23	27.7667	720.273	25.9402
C0J56_16870	-	hypothetical protein	56.809	5.82804	0	0	yes	up	7.06	3.54	4.92	297.28	266.66	293.32	5.17333	285.753	55.2358
C0J56_16875	-	hypothetical protein	83.33	6.38077	0	0	yes	up	6.81	5.67	4.83	438.74	369.71	417.95	5.77	408.8	70.8492
C0J56_17410	PhlA	hydroxymethylglutaryl-CoA synthase	179.514	7.48795	0	0	yes	up	12.87	11.54	8.09	1724.41	1257.72	1748.84	10.8333	1576.99	145.568
C0J56_00950	-	DUF883 domain-containing protein	25.416	4.66769	0	0	yes	up	66.72	55.43	50.22	1367.28	1081.52	1339.85	57.4567	1262.88	21.9798
C0J56_01400	-	phage tail protein	24.069	4.5891	0	0	yes	up	109.95	78.67	68.5	1907.01	1641.04	1805.61	85.7067	1784.55	20.8216
C0J56_14750	-	serine 3-dehydrogenase	261.629	8.03138	0	0	yes	up	50.12	56.73	32.91	9783.51	8119.41	9401.3	46.5867	9101.41	195.365
C0J56_14755	-	alkaline proteinase inhibitor	37.96	5.24642	0	0	yes	up	26.95	23.54	22.53	850.34	758.06	810.42	24.34	806.273	33.1254
C0J56_17415	PhlC	2,4-diacetylphloroglucinol biosynthesis protein	239.904	7.90631	0	0	yes	up	9.42	9.43	6.64	1833.83	1285.96	1790.62	8.49667	1636.8	192.641
C0J56_14760	-	type I secretion system permease/ATPase	46.953	5.55316	0	0	yes	up	2.88	1.23	1.96	97.69	86.87	101.15	2.02333	95.2367	47.0692
C0J56_17425	PhlD	type III polyketide synthase	553.102	9.1114	0	0	yes	up	2.72	1.21	2.26	1401.72	927.57	1304.28	2.06333	1211.19	587.006
C0J56_14775	-	autotransporter outer membrane beta-barrel domain-containing protein	282.734	8.1433	0	0	yes	up	3.86	1.67	2.38	763.35	666.55	765.34	2.63667	731.747	277.527
C0J56_14780	-	polyurethanase	128.885	7.00994	0	0	yes	up	3.94	3.54	3.75	455.41	401.46	443.08	3.74333	433.317	115.757
C0J56_17430	-	MFS transporter	44.537	5.47692	0	0	yes	up	6.64	5.45	4.63	240.08	167.53	230.22	5.57333	212.61	38.1477
C0J56_17435	-	fumarylacetoacetate hydrolase	44.817	5.48596	0	0	yes	up	9.08	9.65	7.07	355.4	246.64	328.37	8.6	310.137	36.0624
C0J56_01880	-	protein BsmA	91.464	6.51513	0	0	yes	up	6.96	6.66	6.85	632.09	468.93	575.01	6.82333	558.677	81.8774
C0J56_14865	-	NAD(P)-dependent oxidoreductase	143.119	7.16107	0	0	yes	up	2.45	2.34	2.53	345.43	267.27	349.9	2.44	320.867	131.503
C0J56_18185	-	polyketide beta-ketoacyl:ACP synthase	37.436	5.22635	0	0	yes	up	19.16	15.45	14.06	550	486.89	537.29	16.2233	524.727	32.3439
C0J56_12730	-	type VI secretion system contractile sheath large subunit	24.739	4.62869	0	0	yes	up	19.43	12.43	10.84	334.75	267.87	323.71	14.2333	308.777	21.6939
C0J56_18180	-	3-hydroxy-3-methylglutaryl-ACP synthase	38.678	5.27345	0	0	yes	up	13.07	11.22	10.52	417.03	341.53	411.41	11.6033	389.99	33.6102
C0J56_18205	-	NADPH:quinone oxidoreductase	38.181	5.25478	0	0	yes	up	13.5	11.67	12.49	447.82	375.16	469.85	12.5533	430.943	34.329
C0J56_16960	-	hypothetical protein	44.061	5.46142	0	0	yes	up	25.51	15.66	15.28	812.89	624.23	801.54	18.8167	746.22	39.6574
C0J56_22715	-	leucyl aminopeptidase	49.872	5.64017	0	0	yes	up	72.27	56.54	46.15	2697.85	2111.06	2598.98	58.32	2469.3	42.3405
C0J56_16890	-	hypothetical protein	42.337	5.40386	0	0	yes	up	2.77	2.11	2.62	110.68	89.85	99.47	2.5	100	40
C0J56_06050	RpoS	RNA polymerase sigma factor RpoS	23.045	4.5264	0	0	yes	up	163.04	145.55	98.89	2671.27	2244.94	2611.04	135.827	2509.08	18.4727
C0J56_15550	-	glycogen synthase GlgA	20.752	4.37518	0	0	yes	up	24.65	22.45	20.33	434.02	336.84	426.82	22.4767	399.227	17.7618
C0J56_23005	-	amino acid ABC transporter substrate-binding protein	25.681	4.68264	0	0	yes	up	26.03	23.84	21.04	567.21	448.6	532.78	23.6367	516.197	21.8388
C0J56_18085	-	hypothetical protein	42.402	5.40604	0	0	yes	up	25.91	23.21	22.28	943.59	794.9	919.59	23.8	886.027	37.228
C0J56_18080	-	(2Fe-2S)-binding protein	43.366	5.4385	0	0	yes	up	33.44	30.37	25.85	1150.22	990.37	1130.48	29.8867	1090.36	36.483
C0J56_18255	-	hypothetical protein	38.522	5.26762	0	0	yes	up	13.56	11.89	9.44	385.35	340.04	390.65	11.63	372.013	31.9874
C0J56_18260	-	LLM class flavin-dependent oxidoreductase	77.544	6.27695	0	0	yes	up	8.44	4.56	5.94	487.21	436.63	483.07	6.31333	468.97	74.2825
C0J56_18060	PcoI	acyl-homoserine-lactone synthase	75.479	6.23801	0	0	yes	up	8.44	5.55	5.4	466.93	381.28	460.4	6.46333	436.203	67.4889
C0J56_18075	-	hypothetical protein	44.748	5.48374	0	0	yes	up	18.47	19.12	12.21	633.55	495.74	594.54	16.6	574.61	34.6151
C0J56_15580	-	PIG-L domain-containing protein	26.312	4.71766	0	0	yes	up	42.32	45.43	33.7	878.06	823.39	845.84	40.4833	849.097	20.974
C0J56_18095	-	hypothetical protein	58.531	5.87112	0	0	yes	up	22.83	12.32	15.96	987.51	864.69	1009.41	17.0367	953.87	55.9892
C0J56_18100	-	hypothetical protein	35.513	5.15027	0	0	yes	up	51.74	54.54	45.71	1519.99	1414.68	1541.83	50.6633	1492.17	29.4526
C0J56_06805	-	porin	32.626	5.02795	0	0	yes	up	22.76	22.32	22.21	669.49	603.3	634.71	22.43	635.833	28.3475
C0J56_00145	-	catalase HPII	20.313	4.3443	0	0	yes	up	16.45	16.54	13.37	285.69	214.69	276.27	15.4533	258.883	16.7526
C0J56_18230	-	hypothetical protein	65.602	6.03567	0	0	yes	up	6.89	7.76	4.47	318.88	278.69	334.77	6.37333	310.78	48.7626
C0J56_18070	-	amidase	38.334	5.26055	0	0	yes	up	11.39	11.21	9.52	368.54	304.24	360.14	10.7067	344.307	32.1582
C0J56_18245	-	hypothetical protein	65.792	6.03984	0	0	yes	up	8.61	7.32	5.82	405.02	367.84	420.25	7.25	397.703	54.8556
C0J56_18240	FabD	[acyl-carrier-protein] S-malonyltransferase	71.366	6.15717	0	0	yes	up	7.78	6.54	5.06	409.07	333.56	406.77	6.46	383.133	59.3086
C0J56_06845	-	aldehyde dehydrogenase	57.322	5.84102	0	0	yes	up	15.48	14.32	11.34	694.89	539.04	729.82	13.7133	654.583	47.7333
C0J56_18250	-	hypothetical protein	62.116	5.95689	0	0	yes	up	6.79	4.54	3.73	274.92	251.11	273.76	5.02	266.597	53.1069
C0J56_18090	-	hypothetical protein	49.557	5.63102	0	0	yes	up	34.61	34.34	23.91	1301.45	1080.61	1272.7	30.9533	1218.25	39.3577
C0J56_12375	-	alpha-ketoacid dehydrogenase subunit beta	10.866	3.44179	1.03436e-307	8.53639e-306	yes	up	99.79	78.88	79.56	853.25	772.68	853.01	86.0767	826.313	9.59974
C0J56_25375	-	prepilin-type cleavage/methylation domain-containing protein	79.637	6.31536	7.71729e-306	6.27927e-304	yes	up	8.66	8.77	7.71	587.51	522.24	603.04	8.38	570.93	68.1301
C0J56_14765	-	hemolysin D	57.744	5.8516	6.8004e-299	5.45638e-297	yes	up	3.41	3.43	1.71	123.35	114.23	119.56	2.85	119.047	41.7708
C0J56_16955	-	DNA-binding response regulator	37.171	5.21611	3.03149e-294	2.39903e-292	yes	up	9.3	7.86	6.38	257.44	221.04	256.38	7.84667	244.953	31.2175
C0J56_18135	-	hypothetical protein	74.327	6.21581	4.06294e-292	3.17184e-290	yes	up	3.32	4.56	2.81	195.67	193.87	203.31	3.56333	197.617	55.4584
C0J56_06785	-	sugar ABC transporter substrate-binding protein	12.751	3.67258	1.37024e-289	1.05545e-287	yes	up	34.03	40.34	22.9	321.76	269.14	320.64	32.4233	303.847	9.37123
C0J56_29400	-	hypothetical protein	14.77	3.88458	1.74451e-288	1.32606e-286	yes	up	36.01	32.23	25.53	407.57	344.14	394.62	31.2567	382.11	12.2249
C0J56_06780	-	sugar isomerase	14.114	3.81906	1.49533e-287	1.1075e-285	yes	up	36.34	33.45	23.73	377.74	306.97	378.15	31.1733	354.287	11.3651
C0J56_12370	-	branched-chain alpha-keto acid dehydrogenase subunit E2	11.387	3.50934	1.61429e-284	1.18048e-282	yes	up	74.79	56.54	58.46	666.11	564.53	700.43	63.2633	643.69	10.1748
C0J56_15010	VgrG	type VI secretion system tip protein VgrG	12.629	3.65872	3.49558e-280	2.49308e-278	yes	up	15.52	14.34	11.22	151.82	136.68	137.34	13.6933	141.947	10.3661
C0J56_10955	-	alpha-1,4-glucan--maltose-1-phosphate maltosyltransferase	12.668	3.66317	3.88169e-278	2.7347e-276	yes	up	20.73	21.24	17.39	218.26	184.22	216.38	19.7867	206.287	10.4255
C0J56_01200	-	cytochrome C	32.018	5.00081	3.63473e-273	2.52986e-271	yes	up	3.81	2.36	3.04	101.95	85.34	94.8	3.07	94.03	30.6287
C0J56_12380	-	3-methyl-2-oxobutanoate dehydrogenase (2-methylpropanoyl-transferring) subunit alpha	9.613	3.26493	5.11639e-270	3.51874e-268	yes	up	71.97	66.43	56.21	529.29	501.86	531.79	64.87	520.98	8.03114
C0J56_16885	-	hypothetical protein	25.712	4.68436	1.759e-269	1.1955e-267	yes	up	4.98	2.45	3.93	103.05	91.95	98.15	3.78667	97.7167	25.8055
C0J56_18195	-	hypothetical protein	14.303	3.8382	9.27665e-266	6.23153e-264	yes	up	31.97	34.34	21.08	342.19	271.8	338.19	29.13	317.393	10.8958
C0J56_26335	-	aldehyde dehydrogenase	10.671	3.41564	1.53379e-265	1.01847e-263	yes	up	23.44	23.32	17.62	193.75	170.25	191.49	21.46	185.163	8.6283
C0J56_23215	-	DNA starvation/stationary phase protection protein	11.595	3.53542	5.81941e-265	3.82031e-263	yes	up	157.35	134.67	99.27	1266.89	1139.72	1302.84	130.43	1236.48	9.48005
C0J56_27705	-	hypothetical protein	45.743	5.51549	1.6169e-258	1.03787e-256	yes	up	1.7	1.2	1.4	66.87	55.74	61.21	1.43333	61.2733	42.7488
C0J56_25000	-	calcium-binding protein	17.695	4.14526	9.85885e-255	6.25875e-253	yes	up	9.47	6.44	5.93	122.47	95.14	122.91	7.28	113.507	15.5916
C0J56_01210	-	GMC family oxidoreductase	15.757	3.97793	3.87468e-253	2.43305e-251	yes	up	7.39	5.54	4.73	84.09	69.7	84.77	5.88667	79.52	13.5085
C0J56_14830	-	SAM-dependent methyltransferase	17.303	4.11292	5.13026e-252	3.18683e-250	yes	up	11.52	9.45	8.27	155.74	133.55	143.36	9.74667	144.217	14.7965
C0J56_17400	phlG	2,4-diacetylphloroglucinol hydrolase	18.466	4.20684	6.11838e-252	3.7602e-250	yes	up	21.74	14.54	14.61	308.69	230.76	306.39	16.9633	281.947	16.6209
C0J56_14065	-	carbon starvation protein A	13.619	3.76755	3.30804e-251	2.01163e-249	yes	up	9.05	5.67	6.2	90.87	77.36	93.08	6.97333	87.1033	12.4909
C0J56_11035	-	hypothetical protein	66.274	6.05037	3.61953e-251	2.17813e-249	yes	up	5.42	4.56	5.68	349.09	283.85	359.13	5.22	330.69	63.3506
C0J56_12735	-	type VI secretion system contractile sheath small subunit	21.552	4.42975	5.14159e-249	3.03092e-247	yes	up	19.15	16.65	11.82	280.28	254.77	293.26	15.8733	276.103	17.3942
C0J56_03580	-	peptidase	16.462	4.04105	1.27596e-248	7.44569e-247	yes	up	10.6	12.23	9.81	156.51	132.12	147.58	10.88	145.403	13.3643
C0J56_28010	-	NAD-dependent DNA ligase LigB	18.694	4.22447	3.97834e-244	2.29829e-242	yes	up	6.82	4.56	4.39	93.09	75.17	93.96	5.25667	87.4067	16.6278
C0J56_14770	-	peptidase	58.317	5.86585	3.94588e-242	2.25696e-240	yes	up	1.52	1.55	1.69	86.63	81.26	85.27	1.58667	84.3867	53.1849
C0J56_18150	-	isoleucine--tRNA ligase	8.606	3.10533	8.86753e-240	5.02232e-238	yes	up	87.73	77.65	67.21	599.73	490.83	602.98	77.53	564.513	7.28122
C0J56_18220	-	NADH oxidase	22.312	4.47975	4.75906e-238	2.66923e-236	yes	up	7.28	5.45	3.99	104.49	94.9	108.55	5.57333	102.647	18.4175
C0J56_15420	-	hypothetical protein	10.797	3.43249	6.07131e-238	3.37249e-236	yes	up	5.21	4.56	3.56	41.23	35.82	41.87	4.44333	39.64	8.92123
C0J56_04385	-	hypothetical protein	11.784	3.55874	1.35842e-237	7.47389e-236	yes	up	166.71	166.76	131.32	1607.98	1304.9	1577.07	154.93	1496.65	9.66017
C0J56_15570	-	hypothetical protein	13.669	3.77279	3.60712e-234	1.96588e-232	yes	up	72.37	66.56	57.95	808.4	669.44	802.76	65.6267	760.2	11.5837
C0J56_25370	-	phospholipid-binding protein	14.461	3.85414	2.65054e-232	1.41779e-230	yes	up	274.17	212.75	199.41	3204.5	2258.53	3252.52	228.777	2905.18	12.6988
C0J56_17420	PhlB	2,4-diacetylphloroglucinol biosynthesis protein PhlB	390.949	8.61084	2.84439e-230	1.49382e-228	yes	up	2.4	2.11	2.48	999.05	679.39	986.15	2.33	888.197	381.2
C0J56_16840	-	3-dehydroquinate synthase	36.843	5.20333	1.19282e-226	6.1526e-225	yes	up	2.45	1.43	1.56	58.48	65.46	60.3	1.81333	61.4133	33.8676
C0J56_14835	-	carboxylate-amine ligase	16.499	4.0443	1.67885e-222	8.58295e-221	yes	up	9.02	7.65	6.12	108.33	92.4	113.35	7.59667	104.693	13.7815
C0J56_24930	-	acyloxyacyl hydrolase	8.756	3.13034	5.81862e-222	2.94861e-220	yes	up	173.72	176.56	124.43	1156.11	952.02	1190.21	158.237	1099.45	6.94812
C0J56_13335	-	thiamine pyrophosphate-requiring protein	27.151	4.76294	9.10124e-222	4.57199e-220	yes	up	3.07	1.23	2.12	61.14	50.17	66.82	2.14	59.3767	27.7461
C0J56_05075	-	long-chain fatty acid--CoA ligase	10.358	3.3727	3.30677e-219	1.63275e-217	yes	up	23.39	21.23	16.15	182.92	147.23	185.95	20.2567	172.033	8.49268
C0J56_05085	-	DUF1329 domain-containing protein	9.495	3.24711	5.11974e-218	2.5065e-216	yes	up	30.47	34.45	21.57	224.16	181	218.47	28.83	207.877	7.21043
C0J56_19360	-	nucleoside hydrolase	7.386	2.88483	1.27712e-214	6.19992e-213	yes	up	178.09	167.56	117.73	945.48	848.59	941.25	154.46	911.773	5.90297
C0J56_03450	-	bacterioferritin	13.314	3.73485	1.89261e-214	9.11135e-213	yes	up	30.35	32.45	25.37	328.5	284.97	340.06	29.39	317.843	10.8147
C0J56_06900	-	CsbD family protein	39.64	5.3089	1.12516e-211	5.37194e-210	yes	up	53.31	67.54	52.76	2012.3	1623.66	1991.47	57.87	1875.81	32.4142
C0J56_14840	ligD	DNA ligase D	13.1	3.71147	1.18398e-209	5.60644e-208	yes	up	5.35	5.45	4.27	58.91	46.21	56.27	5.02333	53.7967	10.7094
C0J56_18120	-	hypothetical protein	94.437	6.56128	1.08271e-206	5.04419e-205	yes	up	8.83	5.67	6.01	597.37	544.39	647.26	6.83667	596.34	87.2267
C0J56_00690	-	hypothetical protein	11.929	3.57634	1.3198e-206	6.09957e-205	yes	up	3.93	4.56	3.13	39.69	30.73	37.34	3.87333	35.92	9.27367
C0J56_06800	gltK	sugar ABC transporter ATP-binding protein	12.805	3.67865	2.32206e-203	1.05626e-201	yes	up	18.2	19.56	14.29	194.55	145.8	191.88	17.35	177.41	10.2254
C0J56_28465	-	protease	20.044	4.32507	2.82909e-202	1.27685e-200	yes	up	15.69	12.35	14	276.57	215.59	283.47	14.0133	258.543	18.4498
C0J56_29650	ClpV	type VI secretion system ATPase TssH	7.063	2.82035	2.29322e-200	1.02697e-198	yes	up	44.74	56.54	34.15	250.39	208.48	248.26	45.1433	235.71	5.22137
C0J56_05585	-	NADH:flavin oxidoreductase/NADH oxidase	7.328	2.87337	3.79015e-200	1.68428e-198	yes	up	60.24	56.56	42.77	317.85	296.87	335.51	53.19	316.743	5.95494
C0J56_16880	-	hypothetical protein	21.721	4.44102	1.84419e-199	8.13275e-198	yes	up	6.27	5.67	4.39	104.8	92.41	94.64	5.44333	97.2833	17.872
C0J56_23970	-	amino acid ABC transporter substrate-binding protein	10.592	3.40487	7.4031e-199	3.21562e-197	yes	up	19.66	21.23	16.59	177.52	150.32	165.15	19.16	164.33	8.57672
C0J56_17175	treA	alpha,alpha-trehalase	32.985	5.04373	1.03517e-194	4.46281e-193	yes	up	2.24	1.23	1.54	56.07	43.48	58.61	1.67	52.72	31.5689
C0J56_16895	-	hypothetical protein	25.446	4.66937	2.26783e-193	9.70465e-192	yes	up	4.66	4.56	2.91	86.15	69.08	85.22	4.04333	80.15	19.8228
C0J56_12725	Hcp1	type VI secretion system tube protein Hcp	22.542	4.49451	8.87563e-192	3.77019e-190	yes	up	19.34	12.32	9.81	292.22	228.19	280.28	13.8233	266.897	19.3077
C0J56_05080	-	DUF1302 domain-containing protein	7.777	2.95922	3.79225e-191	1.59911e-189	yes	up	29.03	32.12	21.17	179.14	143.95	170.84	27.44	164.643	6.00012
C0J56_16855	-	hydrolase TatD	48.21	5.59126	1.04947e-189	4.36173e-188	yes	up	3.19	2.32	1.8	106.73	84.6	106.44	2.43667	99.2567	40.7346
C0J56_15575	glgX	glycogen debranching enzyme GlgX	9.647	3.27009	5.7098e-187	2.35611e-185	yes	up	24.58	21.33	16.23	180.85	136.82	177.26	20.7133	164.977	7.96476
C0J56_14385	-	hypothetical protein	7.228	2.85365	1.3631e-186	5.58483e-185	yes	up	1549.18	1523.56	1270.26	9497.24	7503.28	9078.2	1447.67	8692.91	6.00477
C0J56_17405	PhlF	TetR family transcriptional regulator	3.027	1.61724	4.84615e-61	7.16016e-60	yes	up	123.34	145.32	141.89	657.54	456.43	546.66	136.85	553.54	4.04487
C0J56_13850	-	dipeptidase	7.158	2.83951	1.08888e-184	4.42989e-183	yes	up	69.87	54.56	46.9	377.7	306.09	366.14	57.11	349.977	6.12812
C0J56_25820	-	aldehyde oxidase	12.334	3.62453	1.27039e-183	5.13221e-182	yes	up	6.63	5.45	4.45	60.97	48.08	62.84	5.51	57.2967	10.3987
C0J56_00465	-	hypothetical protein	8.132	3.02354	1.2555e-182	5.03684e-181	yes	up	776.02	567.54	490.96	4326.6	4120.86	4422.54	611.507	4290	7.01546
C0J56_20555	-	hypothetical protein	40.322	5.3335	6.2938e-182	2.50754e-180	yes	up	57.81	54.29	43.59	1878.87	1650.38	1732.26	51.8967	1753.84	33.7948
C0J56_15565	-	malto-oligosyltrehalose synthase	7.391	2.8858	3.4974e-181	1.38387e-179	yes	up	20.32	23.73	13.5	111.83	93.04	108.52	19.1833	104.463	5.44553
C0J56_00930	-	OsmC family peroxiredoxin	11.616	3.53807	3.81842e-180	1.50061e-178	yes	up	58.06	34.56	45.01	569.98	417.7	542.49	45.8767	510.057	11.118
C0J56_14985	-	hypothetical protein	8.709	3.12252	7.0223e-179	2.74107e-177	yes	up	23.94	32.34	17.91	162.31	140.3	159.33	24.73	153.98	6.22645
C0J56_14900	-	carbon monoxide dehydrogenase	9.225	3.20556	7.6501e-174	2.9268e-172	yes	up	8.11	4.56	5.45	56.16	47.31	53.42	6.04	52.2967	8.65839
C0J56_18105	-	hypothetical protein	37.564	5.23128	3.95562e-171	1.5034e-169	yes	up	17.87	18.43	24.66	755.22	684.98	791.22	20.32	743.807	36.6047
C0J56_17170	-	glutathione-dependent formaldehyde dehydrogenase	29.557	4.88542	1.71346e-170	6.4697e-169	yes	up	2.16	1.23	1.96	56.64	47.02	56.68	1.78333	53.4467	29.9701
C0J56_14735	-	DUF1652 domain-containing protein	6.281	2.65103	1.23686e-169	4.63981e-168	yes	up	541.73	456.92	405.98	2679.78	2326.71	2533.46	468.21	2513.32	5.36793
C0J56_15000	-	DUF2169 domain-containing protein	16.437	4.03891	2.33228e-167	8.69263e-166	yes	up	5.46	3.45	4.15	74.78	59.04	67.82	4.35333	67.2133	15.4395
C0J56_12500	-	FAD/NAD(P)-binding oxidoreductase	5.368	2.42427	9.3608e-166	3.4665e-164	yes	up	134.89	121.88	100.31	546.91	487.3	561.84	119.027	532.017	4.46973
C0J56_15560	malQ	4-alpha-glucanotransferase	8.067	3.01197	1.67684e-165	6.17014e-164	yes	up	24.46	22.23	18.92	155.78	124.36	165.64	21.87	148.593	6.79439
C0J56_03825	-	3-oxoacyl-ACP reductase	8.153	3.02742	6.89152e-165	2.51977e-163	yes	up	22.55	12.32	16.15	147.46	114.54	136.9	17.0067	132.967	7.8185
C0J56_15555	treZ	malto-oligosyltrehalose trehalohydrolase	10.372	3.37465	6.91124e-162	2.51108e-160	yes	up	19.62	21	17.24	185.1	133.03	175.65	19.2867	164.593	8.53405
C0J56_06045	-	peptigoglycan-binding protein LysM	7.504	2.90768	1.82831e-161	6.60132e-160	yes	up	106.69	109.32	68.77	611.6	511.55	522.11	94.9267	548.42	5.7773
C0J56_07330	-	alpha/beta hydrolase	9.117	3.18856	1.10135e-157	3.92746e-156	yes	up	27.19	23.33	18.39	196.79	149.32	176.61	22.97	174.24	7.58555
C0J56_21555	-	DUF3509 domain-containing protein	14.376	3.84564	5.89314e-157	2.08863e-155	yes	up	91.79	89.45	83.46	1211.21	834.52	1250.3	88.2333	1098.68	12.4519
C0J56_08720	-	competence protein ComEA	12.317	3.62255	4.65579e-156	1.64003e-154	yes	up	44.54	43.56	34.64	458.44	386.53	398.63	40.9133	414.533	10.132
C0J56_18145	-	4-phosphopantetheinyl transferase	10.051	3.32924	1.60845e-155	5.63152e-154	yes	up	14.57	12.67	11.43	111.62	108.87	112.06	12.89	110.85	8.59969
C0J56_25800	cydB	cytochrome d ubiquinol oxidase subunit II	8.061	3.0109	1.13099e-153	3.91241e-152	yes	up	28.33	12.56	17.9	169.32	138.4	157.1	19.5967	154.94	7.90645
C0J56_25825	-	FAD-binding molybdopterin dehydrogenase	16.133	4.01196	7.93799e-153	2.71348e-151	yes	up	5.94	2.35	4.85	85.09	62.83	76.83	4.38	74.9167	17.1043
C0J56_12335	-	peptidase M4 family protein	7.515	2.90979	3.92171e-152	1.33269e-150	yes	up	31.93	21.24	25.04	188.14	156.45	201.22	26.07	181.937	6.97878
C0J56_18110	-	hypothetical protein	8.356	3.06285	5.54106e-152	1.87197e-150	yes	up	43.71	43.55	32.95	273.27	256.31	281.88	40.07	270.487	6.75035
C0J56_07645	-	DUF2892 domain-containing protein	21.647	4.43612	2.71073e-150	9.05197e-149	yes	up	11.93	12.12	13.52	252.56	223.42	267.05	12.5233	247.677	19.7772
C0J56_18200	-	hypothetical protein	9.111	3.18764	5.46392e-149	1.81409e-147	yes	up	130.51	11.21	97.77	877.68	848.27	912.54	79.83	879.497	11.0171
C0J56_04170	-	diguanylate cyclase	7.912	2.98397	8.94326e-148	2.9523e-146	yes	up	20.16	21.22	16.31	129.93	103.47	135.94	19.23	123.113	6.40215
C0J56_17150	-	type 1 glutamine amidotransferase domain-containing protein	14.296	3.83755	3.83289e-146	1.25099e-144	yes	up	10.07	9.32	7.29	112.63	89.31	113.2	8.89333	105.047	11.8118
C0J56_14365	-	Ku protein	12.307	3.62142	4.1364e-146	1.34247e-144	yes	up	8.51	8.29	7.04	90.59	73.11	82.73	7.94667	82.1433	10.3368
C0J56_23210	-	hypothetical protein	7.608	2.92746	4.41024e-146	1.42335e-144	yes	up	87.75	78.32	64.91	498.98	454.68	515.76	76.9933	489.807	6.36168
C0J56_14200	-	nitrilase	9.992	3.32082	9.72723e-144	3.10465e-142	yes	up	16.5	18.32	10.26	111.49	97.18	124.47	15.0267	111.047	7.38997
C0J56_23540	-	GGDEF domain-containing response regulator	6.056	2.59832	1.19127e-142	3.78131e-141	yes	up	27.46	23.73	18.24	117.22	105.19	124.29	23.1433	115.567	4.99352
C0J56_03820	-	acyl dehydratase	7.964	2.99346	1.76002e-142	5.55608e-141	yes	up	24.18	23.43	18.01	155.09	122.09	149.42	21.8733	142.2	6.50107
C0J56_11060	-	Mn-containing catalase	37.866	5.24284	1.84524e-142	5.79347e-141	yes	up	2.36	2.12	2.13	82.67	58.22	84.56	2.20333	75.15	34.1074
C0J56_01415	-	transporter	5.064	2.34029	2.27341e-142	7.09917e-141	yes	up	66.59	56.78	49.04	248.44	229.77	261.09	57.47	246.433	4.28803
C0J56_29545	-	type VI secretion-associated lipoprotein TagQ	4.946	2.30628	6.1775e-142	1.91868e-140	yes	up	172.88	178.32	123.21	655.64	553.08	637.28	158.137	615.333	3.89115
C0J56_00460	-	hypothetical protein	5.579	2.48	3.03231e-139	9.31791e-138	yes	up	1990.48	1789.37	1326.83	8109.01	7461.87	7613.45	1702.23	7728.11	4.54
C0J56_01805	-	peptidoglycan-binding protein LysM	8.505	3.08835	5.77647e-138	1.75635e-136	yes	up	39.71	32.29	31.06	274.69	232.07	260.54	34.3533	255.767	7.44518
C0J56_22075	-	sorbosone dehydrogenase	8.728	3.12567	1.36151e-137	4.11803e-136	yes	up	22.29	23.28	19.27	170.77	126.05	171.14	21.6133	155.987	7.21715
C0J56_14360	LigD	DNA ligase D	8.429	3.07539	1.37591e-137	4.1399e-136	yes	up	10.22	9.23	8.67	73.71	56.84	74.44	9.37333	68.33	7.28983
C0J56_20840	-	hypothetical protein	110.452	6.78727	2.31762e-137	6.90149e-136	yes	up	4.83	3.23	2.65	381.81	285.91	371.33	3.57	346.35	97.0168
C0J56_08505	-	N-acetylglutaminylglutamine amidotransferase	8.591	3.10286	2.52212e-137	7.47194e-136	yes	up	10.21	9.2	8.14	72.33	55.58	73.89	9.18333	67.2667	7.32486
C0J56_12715	TssF	type VI secretion system baseplate subunit TssF	14.513	3.85932	1.60713e-136	4.73693e-135	yes	up	3.65	2.32	1.97	35.27	28.88	35.98	2.64667	33.3767	12.6108
C0J56_15650	-	hypothetical protein	32.511	5.02284	2.70893e-136	7.9439e-135	yes	up	21.72	12.32	11.83	472.22	408.76	460.48	15.29	447.153	29.2448
C0J56_06485	-	ATP-dependent DNA ligase	19.264	4.26783	2.46501e-134	7.19209e-133	yes	up	1.96	1.9	1.6	29.08	26.05	33.74	1.82	29.6233	16.2766
C0J56_10960	TreS	maltose alpha-D-glucosyltransferase	5.465	2.45031	1.57533e-133	4.57322e-132	yes	up	22.53	23.72	16.95	96.5	79.07	98.16	21.0667	91.2433	4.33117
C0J56_16850	-	hypothetical protein	36.132	5.17519	1.41063e-132	4.0746e-131	yes	up	3.33	3.28	1.49	75.47	61.37	71.34	2.7	69.3933	25.7012
C0J56_26175	-	hypothetical protein	8.167	3.02974	2.85961e-132	8.21888e-131	yes	up	76.99	78.38	65.95	502.54	480.08	517.39	73.7733	500.003	6.77756
C0J56_23020	-	amino acid ABC transporter ATP-binding protein	12.758	3.67332	1.07514e-130	3.07479e-129	yes	up	14.03	12.78	10.42	149.71	101.86	146.93	12.41	132.833	10.7037
C0J56_23535	-	two-component system response regulator	4.589	2.1982	1.58316e-130	4.50537e-129	yes	up	54.38	43.89	38.23	185.17	168.01	181.12	45.5	178.1	3.91429
C0J56_06525	-	hypothetical protein	7.571	2.92053	6.16734e-130	1.74651e-128	yes	up	32.61	32.67	22.75	172.36	157.27	198.3	29.3433	175.977	5.99716
C0J56_22930	-	alkyl hydroperoxide reductase	4.856	2.27964	1.57122e-129	4.42777e-128	yes	up	369.46	329.98	264.45	1395.05	1125.51	1365.07	321.297	1295.21	4.0312
C0J56_18190	-	acyl carrier protein	36.939	5.20707	5.3738e-129	1.50701e-127	yes	up	23.29	18.37	11.33	515.16	477.65	560.49	17.6633	517.767	29.3131
C0J56_16860	-	AP endonuclease	30.095	4.91146	3.44038e-127	9.55534e-126	yes	up	1.9	1.01	1.14	40.82	31.53	41.71	1.35	38.02	28.163
C0J56_06190	-	phage tail protein	7.781	2.95989	3.55707e-124	9.78532e-123	yes	up	10.53	9.21	9.64	67.4	62.36	73.33	9.79333	67.6967	6.91253
C0J56_00880	-	hypothetical protein	5.242	2.39019	5.82751e-124	1.59552e-122	yes	up	220.2	210.32	159.25	917.9	752.13	840.78	196.59	836.937	4.25727
C0J56_24150	-	mannose-1-phosphate guanylyltransferase/mannose-6-phosphate isomerase	5.371	2.42518	7.54828e-123	2.04725e-121	yes	up	25.69	21.78	18.99	108.36	91.64	103.58	22.1533	101.193	4.56786
C0J56_08040	-	channel protein TolC	9.812	3.29451	8.27847e-123	2.2348e-121	yes	up	8.11	7.23	4.53	52.51	48.73	50.86	6.62333	50.7	7.65476
C0J56_29620	-	type VI secretion system tube protein Hcp	5.215	2.3827	6.15783e-122	1.6546e-120	yes	up	201.54	190.23	142.92	822.42	647.05	798.04	178.23	755.837	4.24079
C0J56_26715	-	cardiolipin synthase ClsB	17.249	4.10848	1.374e-121	3.67482e-120	yes	up	3.13	2.23	1.71	36.53	29.99	35.96	2.35667	34.16	14.495
C0J56_07230	-	protease	7.915	2.9846	8.70585e-120	2.31768e-118	yes	up	25.42	19.21	18.43	156.19	127.24	155.95	21.02	146.46	6.96765
C0J56_11095	-	response regulator	19.745	4.30342	1.23465e-119	3.27182e-118	yes	up	9.54	8.32	7.51	154.58	130.03	148.96	8.45667	144.523	17.0899
C0J56_20260	-	glucoamylase	9.381	3.22976	3.94536e-118	1.04075e-116	yes	up	5.62	4.54	5.53	49.77	38.84	48.43	5.23	45.68	8.73423
C0J56_11235	-	LysR family transcriptional regulator	8.805	3.13829	7.59714e-116	1.9681e-114	yes	up	16.67	17.32	11.27	109.61	83.82	116.67	15.0867	103.367	6.85152
C0J56_06795	-	carbohydrate ABC transporter permease	8.396	3.06964	9.94823e-116	2.56567e-114	yes	up	12.29	10.2	8.83	78.89	66.37	79.03	10.44	74.7633	7.16124
C0J56_15845	-	thiol peroxidase	5.561	2.47545	1.78156e-114	4.554e-113	yes	up	137.59	119.21	86.43	532.07	457.62	564.72	114.41	518.137	4.52877
C0J56_14970	-	hypothetical protein	4.604	2.20281	1.81913e-114	4.62956e-113	yes	up	5.2	3.43	3.94	18.68	16.35	18.29	4.19	17.7733	4.24185
C0J56_00255	-	hypothetical protein	10.436	3.3835	7.06429e-114	1.78993e-112	yes	up	47.36	45.43	44.05	464.56	309.63	471.44	45.6133	415.21	9.10282
C0J56_11055	-	glucose starvation-inducible protein B	101.951	6.67173	1.53802e-113	3.87999e-112	yes	up	2.59	1.22	2.28	241.99	193.02	239.42	2.03	224.81	110.744
C0J56_04740	-	ABC transporter substrate-binding protein	4.452	2.15441	1.84772e-113	4.641e-112	yes	up	103.73	109.21	78.27	374.53	300.41	352.14	97.07	342.36	3.52694
C0J56_10790	-	nucleoside-specific channel-forming protein Tsx	21.646	4.436	4.61153e-113	1.14831e-111	yes	up	2.64	3.21	1.8	42.17	37.51	41.65	2.55	40.4433	15.8601
C0J56_14990	-	hypothetical protein	11.139	3.47755	5.02257e-113	1.2453e-111	yes	up	8.5	4.34	4.69	66.77	57.23	56.03	5.84333	60.01	10.2698
C0J56_12505	-	hydrogen cyanide synthase	4.377	2.12994	1.37401e-112	3.39216e-111	yes	up	151.93	145.34	110.72	516.39	421.22	515.67	135.997	484.427	3.56205
C0J56_16770	-	hypothetical protein	44.024	5.46022	4.0182e-111	9.87793e-110	yes	up	7.16	5.64	6.15	290.65	211.51	277.29	6.31667	259.817	41.1319
C0J56_06140	-	phage tail protein	7.159	2.8398	7.01689e-109	1.7104e-107	yes	up	10.9	9.99	9.68	64.23	61.15	64.59	10.19	63.3233	6.21426
C0J56_29260	-	ATP-dependent protease	6.405	2.67922	3.96776e-108	9.63098e-107	yes	up	15.19	11.28	9.05	64.39	60.92	66.72	11.84	64.01	5.40625
C0J56_20845	-	termination factor Rho	79.769	6.31776	7.53054e-108	1.82025e-106	yes	up	2.56	2.92	2.64	197.2	161.39	216.2	2.70667	191.597	70.7869
C0J56_26705	-	DUF72 domain-containing protein	15.194	3.92539	7.08268e-106	1.69077e-104	yes	up	3.31	3.2	3.75	53.81	43.42	46.99	3.42	48.0733	14.0565
C0J56_19090	-	hydrolase	8.036	3.00645	8.04653e-106	1.91295e-104	yes	up	16.64	17.32	11.94	97.19	89.46	103.25	15.3	96.6333	6.3159
C0J56_20255	-	sugar dehydrogenase	14.631	3.87093	8.68926e-106	2.05729e-104	yes	up	4.82	3.47	3.69	55.3	45.09	59.29	3.99333	53.2267	13.3289
C0J56_01885	-	N-acetyltransferase	29.963	4.90512	5.34757e-104	1.25581e-102	yes	up	7.78	5.33	3.88	149.19	123.36	153.2	5.66333	141.917	25.0589
C0J56_14375	-	oxidoreductase	4.759	2.25056	2.08541e-103	4.87748e-102	yes	up	50.45	56.91	38.33	191.72	153.67	191.12	48.5633	178.837	3.68255
C0J56_02405	-	poly(3-hydroxyalkanoate) granule-associated protein PhaF	4.089	2.03184	7.18636e-103	1.67402e-101	yes	up	604.39	453.92	396.49	1825.44	1522.87	1778.88	484.933	1709.06	3.52433
C0J56_27310	-	PrkA family serine protein kinase	3.567	1.83468	5.93632e-102	1.37727e-100	yes	up	370.33	347.27	263.58	1001.52	876.41	968.98	327.06	948.97	2.90152
C0J56_11045	-	metallothionein	31.229	4.96484	7.99109e-102	1.84658e-100	yes	up	11.2	20.12	12.23	365.14	293.77	342.27	14.5167	333.727	22.9892
C0J56_18065	-	hypothetical protein	13.322	3.73569	1.10453e-101	2.54217e-100	yes	up	10.51	10.47	9.91	121.89	105.9	129.96	10.2967	119.25	11.5814
C0J56_03590	-	DUF2946 domain-containing protein	11.677	3.54564	7.51858e-101	1.7236e-99	yes	up	16.1	14.57	11.05	137.52	123.09	138.35	13.9067	132.987	9.5628
C0J56_10965	-	1,4-alpha-glucan branching enzyme	4.094	2.03338	4.23094e-100	9.66094e-99	yes	up	35.19	23.34	25.82	112.33	94.16	109.17	28.1167	105.22	3.74226
C0J56_21640	-	hypothetical protein	5.12	2.35615	8.4465e-98	1.91355e-96	yes	up	8.81	4.8	6.26	35.8	27.81	33.86	6.62333	32.49	4.90539
C0J56_18265	-	hypothetical protein	13.74	3.78032	6.49459e-97	1.45989e-95	yes	up	14.08	10.36	10.34	149.35	136.4	140.61	11.5933	142.12	12.2588
C0J56_03375	-	branched chain amino acid ABC transporter substrate-binding protein	4.003	2.00092	1.00659e-96	2.2539e-95	yes	up	71.81	67.37	54.94	222.83	193.45	226.99	64.7067	214.423	3.31377
C0J56_18290	-	ABC transporter substrate-binding protein	5.453	2.44706	2.36892e-96	5.28389e-95	yes	up	18.44	18.38	12.42	73.05	65.96	71.69	16.4133	70.2333	4.27904
C0J56_11215	-	hypothetical protein	12.919	3.69144	4.07548e-96	9.05541e-95	yes	up	27.86	33.26	28.99	380.27	294.63	301.07	30.0367	325.323	10.8309
C0J56_00435	-	type I secretion target	4.693	2.23062	1.04056e-95	2.29439e-94	yes	up	14.52	11.23	10.75	53.43	46.01	50.56	12.1667	50	4.10959
C0J56_07945	-	transcriptional regulator	17.817	4.15516	1.1896e-95	2.61304e-94	yes	up	8.72	7.38	6.63	118.2	106.08	126.7	7.57667	116.993	15.4413
C0J56_10785	-	purine nucleoside permease	10.374	3.37485	1.86068e-95	4.07164e-94	yes	up	6.93	6.21	6.09	64.21	44.99	66.72	6.41	58.64	9.14821
C0J56_20580	-	hypothetical protein	6.221	2.63714	3.79708e-95	8.27763e-94	yes	up	28.09	21.29	20.61	140.68	109.58	133.91	23.33	128.057	5.48893
C0J56_16845	-	prenyltransferase	18.177	4.18403	2.2958e-94	4.96736e-93	yes	up	2.94	1.09	1.99	37.55	38.73	36.36	2.00667	37.5467	18.711
C0J56_25790	-	50S rRNA methyltransferase	4.921	2.29884	8.31788e-94	1.793e-92	yes	up	28.9	21.78	20.12	105.99	99.37	97.18	23.6	100.847	4.27316
C0J56_15495	-	hypothetical protein	5.822	2.54153	2.06533e-93	4.41903e-92	yes	up	5.21	4.38	3.46	23.06	17.33	23.05	4.35	21.1467	4.8613
C0J56_16435	-	hypothetical protein	14.315	3.83944	3.22586e-93	6.87667e-92	yes	up	9.51	9.02	10.78	146.82	116.41	128.26	9.77	130.497	13.3569
C0J56_24610	-	hypothetical protein	19.243	4.26624	8.42228e-93	1.78881e-91	yes	up	3.37	3.23	2.53	53.23	41.34	51.36	3.04333	48.6433	15.9836
C0J56_06790	-	sugar ABC transporter permease	8.916	3.15637	1.09238e-92	2.31161e-91	yes	up	6.76	7.1	6.72	53.38	47.68	56.92	6.86	52.66	7.67638
C0J56_03970	-	aspartate aminotransferase family protein	3.75	1.90688	1.37636e-92	2.90191e-91	yes	up	65.67	63.14	49.76	188.3	169.18	190.38	59.5233	182.62	3.06804
C0J56_16500	-	histidine kinase	4.694	2.23081	4.10663e-92	8.62691e-91	yes	up	12.63	11.23	10.32	47.07	42.44	48.04	11.3933	45.85	4.02428
C0J56_12495	-	(2Fe-2S)-binding protein	4.702	2.23338	8.88394e-92	1.85951e-90	yes	up	188.23	189.21	157.34	699.45	663.61	712.47	178.26	691.843	3.88109
C0J56_01205	-	sorbitol dehydrogenase	53.965	5.75394	1.82388e-91	3.80381e-90	yes	up	2.55	2.12	1.24	88.26	78.17	83.99	1.97	83.4733	42.3723
C0J56_15585	-	IS110 family transposase	6.72	2.74853	3.7727e-91	7.81179e-90	yes	up	10.82	10.4	9.8	62.11	55.42	62.02	10.34	59.85	5.7882
C0J56_12390	-	IS110 family transposase	6.72	2.74853	3.7727e-91	7.81179e-90	yes	up	10.82	10.31	9.8	62.11	55.42	62.02	10.31	59.85	5.80504
C0J56_08500	-	N-acetylglutaminylglutamine synthetase	7.329	2.87362	5.93677e-91	1.22488e-89	yes	up	10.52	10.28	9.83	70.64	50.69	72.78	10.21	64.7033	6.33725
C0J56_22545	-	bifunctional succinylornithine transaminase/acetylornithine transaminase	3.849	1.94448	6.36421e-91	1.3084e-89	yes	up	58.68	56.23	45.45	176.72	158.67	172.79	53.4533	169.393	3.16899
C0J56_00430	-	hypothetical protein	16.774	4.06816	1.99071e-89	4.07813e-88	yes	up	3.12	2.12	1.74	36.31	26.62	38.05	2.32667	33.66	14.467
C0J56_07235	-	hypothetical protein	6.643	2.73189	3.30026e-89	6.73696e-88	yes	up	55.84	56.21	36.89	282.85	235.56	252.18	49.6467	256.863	5.17383
C0J56_14995	-	3-oxoacyl-ACP synthase	11.855	3.56747	1.16966e-88	2.37093e-87	yes	up	4.63	3.21	2.55	35.19	30.06	39.48	3.46333	34.91	10.0799
C0J56_16865	-	alkaline phosphatase family protein	11.949	3.57876	1.73273e-88	3.5e-87	yes	up	2.41	1.09	2.03	26.31	19.41	23.16	1.84333	22.96	12.4557
C0J56_01410	-	glycosyl hydrolase	3.29	1.71812	1.78087e-87	3.57226e-86	yes	up	57.88	56.2	41.64	146.16	127.03	139.4	51.9067	137.53	2.64956
C0J56_08270	-	fused response regulator/phosphatase	3.809	1.92945	4.61644e-87	9.22809e-86	yes	up	55.41	45.43	38.08	148.26	145.67	152.26	46.3067	148.73	3.21185
C0J56_21735	-	ABC transporter substrate-binding protein	3.808	1.92922	8.57859e-86	1.70891e-84	yes	up	65.46	44.9	46.13	184.91	171.29	177.66	52.1633	177.953	3.41146
C0J56_29380	-	peptidase inhibitor	35.677	5.15694	4.63072e-85	9.16153e-84	yes	up	13.98	11.33	10.91	425.19	318.68	428.17	12.0733	390.68	32.3589
C0J56_26730	-	DUF3182 domain-containing protein	7.283	2.86443	1.51924e-84	2.98525e-83	yes	up	8.67	8.3	6.04	51.32	37.54	46.42	7.67	45.0933	5.87918
C0J56_09200	-	2-succinyl-6-hydroxy-2,4-cyclohexadiene-1-carboxylate synthase	4.694	2.23067	1.80799e-84	3.5406e-83	yes	up	54.22	54.22	33.44	184.31	150.35	177.73	47.2933	170.797	3.61143
C0J56_11410	-	3-hydroxybutyrate dehydrogenase	12.854	3.68418	3.07292e-84	5.99739e-83	yes	up	4.2	3.4	3	40.38	37.24	39.76	3.53333	39.1267	11.0736
C0J56_09730	acnA	aconitate hydratase AcnA	4.399	2.13731	3.89211e-84	7.5452e-83	yes	up	47.79	34.89	35.13	171.78	125.45	165.45	39.27	154.227	3.92734
C0J56_24235	-	cell division protein FtsZ	3.229	1.69121	9.30848e-83	1.7925e-81	yes	up	341.34	321.2	262.75	834.88	775.43	859.2	308.43	823.17	2.6689
C0J56_25115	-	serine kinase/phosphatase	4.979	2.31591	1.16205e-82	2.23029e-81	yes	up	66.48	45.38	48.34	258.62	213.78	250.36	53.4	240.92	4.51161
C0J56_22295	-	hypothetical protein	4.806	2.26482	3.0871e-82	5.88587e-81	yes	up	18.4	12.12	14.97	75.34	61.88	67.69	15.1633	68.3033	4.50451
C0J56_27925	-	two-component system response regulator	4.33	2.11421	6.10026e-82	1.15925e-80	yes	up	32.35	32.12	21.97	97.22	101.87	94.87	28.8133	97.9867	3.40074
C0J56_00550	ctaD	cytochrome c oxidase subunit I	3.952	1.98273	3.43048e-81	6.47642e-80	yes	up	56.75	45.44	35.17	157.59	140.37	154.2	45.7867	150.72	3.29179
C0J56_29105	-	transcriptional regulator	3.872	1.9531	6.18986e-81	1.16478e-79	yes	up	411.11	342.12	276.45	1198.15	936.31	1213.88	343.227	1116.11	3.25183
C0J56_01265	-	peptide transporter	5.646	2.49717	9.79997e-81	1.83813e-79	yes	up	3.32	1.23	2.47	14.95	12.02	14.5	2.34	13.8233	5.90741
C0J56_17405	-	TetR family transcriptional regulator	7.941	2.98926	1.33741e-80	2.49233e-79	yes	up	11.99	12.28	11.77	90.44	79.05	77.44	12.0133	82.31	6.85155
C0J56_13630	-	nitrite reductase	3.438	1.78149	6.79304e-80	1.2578e-78	yes	up	243.1	213.32	166.5	641.11	518.26	611.22	207.64	590.197	2.8424
C0J56_02780	-	hypothetical protein	10.719	3.42209	1.80649e-79	3.3236e-78	yes	up	26.16	21.33	20.86	240.62	186.52	223.33	22.7833	216.823	9.51675
C0J56_23015	-	amino acid ABC transporter permease	9.774	3.28897	1.9225e-79	3.52581e-78	yes	up	8.87	4.56	6.42	69.74	49.33	71.47	6.61667	63.5133	9.59899
C0J56_27630	fdhA	formaldehyde dehydrogenase, glutathione-independent	5.024	2.32869	2.91668e-79	5.33217e-78	yes	up	13.03	11.09	10.08	49.94	45.43	52.18	11.4	49.1833	4.31433
C0J56_12705	clpV	type VI secretion system ATPase TssH	5.566	2.47664	3.98811e-79	7.24507e-78	yes	up	5.22	4.32	3.32	20.23	19.28	19.6	4.28667	19.7033	4.59642
C0J56_19390	-	LacI family transcriptional regulator	3.613	1.85313	5.81034e-79	1.05224e-77	yes	up	188.33	176.01	148.1	518.82	514.53	505.36	170.813	512.903	3.00271
C0J56_23530	-	two-component system response regulator	3.434	1.77971	7.61611e-79	1.37495e-77	yes	up	138.74	110.23	96.76	368.28	299.53	350.13	115.243	339.313	2.94432
C0J56_12475	-	helix-turn-helix transcriptional regulator	6.302	2.65578	1.39162e-78	2.48897e-77	yes	up	7.07	6.03	5.04	36.44	27.34	32.79	6.04667	32.19	5.32359
C0J56_13660	-	nitric-oxide reductase large subunit	4.706	2.23452	3.05239e-78	5.42574e-77	yes	up	78.23	73.03	43.98	254.08	206.54	251.9	65.08	237.507	3.64946
C0J56_12365	lpdA	dihydrolipoyl dehydrogenase	6.06	2.5993	3.95746e-78	7.01295e-77	yes	up	79.23	79.3	86.97	468.94	379.78	470.44	81.8333	439.72	5.37336
C0J56_13000	-	ACP phosphodiesterase	5.459	2.44875	7.97553e-78	1.40044e-76	yes	up	27.82	21.2	20.57	119.62	98.45	116.86	23.1967	111.643	4.8129
C0J56_08855	-	hypothetical protein	3.027	1.59766	1.22662e-77	2.14732e-76	yes	up	5884.28	5678.34	4254.55	13190	11938.7	13638.3	5272.39	12922.3	2.45094
C0J56_06490	-	DNA ligase-associated DEXH box helicase	12.946	3.69447	5.72913e-76	9.99915e-75	yes	up	2.54	2.3	1.87	25.27	22.89	24.53	2.23667	24.23	10.8331
C0J56_15005	-	hypothetical protein	15.697	3.97238	6.86747e-76	1.19498e-74	yes	up	6.19	8.3	4.45	73.42	60.66	79.4	6.31333	71.16	11.2714
C0J56_07250	-	L-threonine dehydrogenase	3.186	1.67152	7.34989e-76	1.27508e-74	yes	up	337.59	234.09	270.11	833.06	779.59	844.88	280.597	819.177	2.91941
C0J56_12720	-	type VI secretion system baseplate subunit TssE	18.699	4.22487	5.90046e-75	1.01449e-73	yes	up	6.13	4.89	3.47	78.53	61.21	83.07	4.83	74.27	15.3768
C0J56_00125	-	peptidase S8	4.269	2.09384	2.88891e-74	4.95229e-73	yes	up	50.89	54.2	31.92	164.45	121.74	156.25	45.67	147.48	3.22925
C0J56_19385	-	sugar ABC transporter ATP-binding protein	3.407	1.76854	3.06583e-74	5.24004e-73	yes	up	55.33	45.93	42.57	144.57	137.13	140.33	47.9433	140.677	2.93423
C0J56_25805	-	cytochrome ubiquinol oxidase subunit I	5.114	2.35441	5.39595e-73	9.16835e-72	yes	up	31.98	23.09	17.64	112.89	87.91	113.11	24.2367	104.637	4.31729
C0J56_22675	-	glycerophosphodiester phosphodiesterase	4.831	2.27233	2.12563e-72	3.6011e-71	yes	up	42.71	43.8	25.85	153.65	111.84	147.85	37.4533	137.78	3.67871
C0J56_06205	-	phage tail protein	6.311	2.65791	5.85107e-72	9.88351e-71	yes	up	4.84	4.3	3.99	26.51	21.67	23.39	4.37667	23.8567	5.45088
C0J56_16305	xylF	D-xylose ABC transporter substrate-binding protein	8.885	3.15131	7.59129e-72	1.27857e-70	yes	up	4.31	3.78	3.34	29.47	25.29	32.28	3.81	29.0133	7.61505
C0J56_11040	-	hypothetical protein	73.167	6.19312	9.10651e-72	1.52931e-70	yes	up	7.29	7.02	4.21	395.88	316.92	376.73	6.17333	363.177	58.8299
C0J56_29615	-	type VI secretion system contractile sheath large subunit	3.388	1.76051	4.87135e-71	8.15704e-70	yes	up	437.47	321.22	288.6	1112.84	885.96	1087.68	349.097	1028.83	2.94711
C0J56_02175	-	glycogen/starch/alpha-glucan phosphorylase	4.899	2.29253	2.06467e-70	3.44729e-69	yes	up	26.12	23.2	23.25	115.5	81.68	115.13	24.19	104.103	4.30357
C0J56_21380	-	hypothetical protein	3.869	1.95182	2.54189e-70	4.23184e-69	yes	up	388.57	280.3	256.05	1138.52	910.5	1083.44	308.307	1044.15	3.38674
C0J56_29640	vasA	type VI secretion system baseplate subunit TssF	3.789	1.9219	6.86245e-70	1.13921e-68	yes	up	18.24	11.21	12.35	50.24	44.16	50.93	13.9333	48.4433	3.47679
C0J56_00940	-	hypothetical protein	5.191	2.37593	7.46395e-70	1.23551e-68	yes	up	212.68	209.1	127.86	738.41	711.81	742.56	183.213	730.927	3.98948
C0J56_06445	-	DNA ligase-associated DEXH box helicase	5.795	2.53475	4.94797e-69	8.09757e-68	yes	up	3.31	3.2	3.12	16.48	15.04	17	3.21	16.1733	5.03842
C0J56_06090	-	dockerin	8.644	3.11162	1.11204e-68	1.81476e-67	yes	up	9.35	8.09	11.83	89.12	71.14	87.3	9.75667	82.52	8.45781
C0J56_23010	-	amino acid ABC transporter permease	6.975	2.80215	1.43267e-68	2.33142e-67	yes	up	10.92	10.21	6.41	55.04	44.54	49.83	9.18	49.8033	5.4252
C0J56_12695	-	type VI secretion system tip protein VgrG	6.038	2.594	1.44223e-67	2.32731e-66	yes	up	4.11	2.32	2.61	17.44	16.41	16.54	3.01333	16.7967	5.57412
C0J56_23235	-	outer membrane porin OprD family	3.122	1.64256	1.72184e-67	2.77078e-66	yes	up	773.75	567.3	543.82	1892.93	1492.75	1799.91	628.29	1728.53	2.75117
C0J56_03975	mmsA	methylmalonate-semialdehyde dehydrogenase (CoA acylating)	3.49	1.80316	2.61779e-67	4.20083e-66	yes	up	48.31	45.3	39.86	141	115.42	136.64	44.49	131.02	2.94493
C0J56_05735	-	pilin assembly protein	4.863	2.28198	2.6265e-67	4.20313e-66	yes	up	70.26	56.03	61.74	287.37	266.05	272.13	62.6767	275.183	4.39052
C0J56_25830	-	(2Fe-2S)-binding protein	13.074	3.70862	2.55225e-66	4.03954e-65	yes	up	4.89	3.7	3.94	54.46	44.89	50.16	4.17667	49.8367	11.9322
C0J56_22315	-	flagellar hook protein FlgE	3.303	1.72386	5.24665e-65	8.25882e-64	yes	up	70.35	67.31	50.11	182.73	144.65	174.75	62.59	167.377	2.67418
C0J56_08515	pap	polyphosphate:AMP phosphotransferase	3.799	1.92557	6.00823e-65	9.43194e-64	yes	up	17.94	13.21	14.39	52.06	49.5	54.8	15.18	52.12	3.43347
C0J56_06530	-	hypothetical protein	5.115	2.35466	1.54813e-64	2.41717e-63	yes	up	16.01	11.09	13.06	62.75	60.46	66.86	13.3867	63.3567	4.73282
C0J56_13395	-	sigma-54-dependent Fis family transcriptional regulator	4.275	2.09603	4.0865e-64	6.31222e-63	yes	up	9.52	7.21	6.7	31.68	25.73	29.98	7.81	29.13	3.72983
C0J56_00945	-	dodecin domain-containing protein	7.7	2.94486	4.13977e-64	6.37745e-63	yes	up	60.86	67.3	52.06	394.64	352.26	380.68	60.0733	375.86	6.25669
C0J56_11405	-	acetoacetate--CoA ligase	5.532	2.46772	1.87115e-63	2.86728e-62	yes	up	4.5	3.21	3.44	17.55	18.71	19.44	3.71667	18.5667	4.99552
C0J56_00075	-	oxidoreductase	3.554	1.82925	3.31689e-63	5.06923e-62	yes	up	48.69	46.2	35.1	134.29	111.65	129.84	43.33	125.26	2.89084
C0J56_29645	-	type VI secretion system baseplate subunit TssG	4.034	2.01239	1.03241e-62	1.56541e-61	yes	up	19.93	13.36	14.61	63.82	53.62	58.7	15.9667	58.7133	3.67724
C0J56_05110	-	C4-dicarboxylate ABC transporter	3.72	1.89514	1.23258e-62	1.86404e-61	yes	up	32.36	23.87	22.2	92.7	77.32	84.78	26.1433	84.9333	3.24876
C0J56_15850	-	DUF3313 domain-containing protein	4.978	2.31571	1.7333e-62	2.61443e-61	yes	up	19.14	17.89	13.34	73.78	61.16	68.61	16.79	67.85	4.0411
C0J56_03595	-	copper resistance protein CopZ	5.682	2.50634	1.95346e-62	2.93884e-61	yes	up	33.74	34.21	21.75	151.39	104.32	140.14	29.9	131.95	4.41304
C0J56_03570	-	iron ABC transporter substrate-binding protein	5.263	2.39588	4.12807e-62	6.19425e-61	yes	up	10.19	10.65	7.21	39.81	36.41	39.09	9.35	38.4367	4.11087
C0J56_12100	-	general stress protein	161.973	7.33961	7.63637e-62	1.13993e-60	yes	up	1.65	1.01	7.91	985.69	789.99	996.22	3.52333	923.967	262.242
C0J56_00600	-	hypothetical protein	15.601	3.96357	1.56268e-61	2.32072e-60	yes	up	9.91	8.88	6.62	122.64	101.98	101.68	8.47	108.767	12.8414
C0J56_11220	-	hypothetical protein	6.219	2.63662	1.64384e-61	2.43499e-60	yes	up	11.55	10.81	10.6	67.25	52.03	60.08	10.9867	59.7867	5.44175
C0J56_18945	-	NADP-dependent isocitrate dehydrogenase	3.047	1.60724	4.84615e-61	7.16016e-60	yes	up	404.5	389.35	275.68	916.97	746.29	942.97	356.51	868.743	2.4368
C0J56_21405	lpdA	dihydrolipoyl dehydrogenase	2.709	1.4378	5.42336e-61	7.99254e-60	yes	up	242.42	213.65	180.3	511.15	444.41	491.13	212.123	482.23	2.27335
C0J56_26710	-	hypothetical protein	13.135	3.71532	1.04915e-60	1.5383e-59	yes	up	3.72	2.22	1.61	30.82	23.55	29.39	2.51667	27.92	11.094
C0J56_22300	-	hypothetical protein	3.489	1.80263	1.13166e-60	1.65508e-59	yes	up	18.3	16.56	14.76	52.48	44.8	49.74	16.54	49.0067	2.96292
C0J56_26720	-	hypothetical protein	10.442	3.38428	1.80494e-60	2.63311e-59	yes	up	2.74	2.56	2.12	23.49	17.87	24.11	2.47333	21.8233	8.82345
C0J56_18940	-	cold-shock protein	3.935	1.97645	2.39164e-60	3.48023e-59	yes	up	242.94	170.28	147.13	641.02	593	672.28	186.783	635.433	3.40198
C0J56_00955	-	LysR family transcriptional regulator	4.059	2.02126	5.41956e-60	7.86653e-59	yes	up	22.87	19.25	17.88	76.48	60.66	73.73	20	70.29	3.5145
C0J56_18750	-	hypothetical protein	63.954	5.99896	7.21024e-60	1.04395e-58	yes	up	1.17	1.09	0.33	34.62	38.21	38.7	0.863333	37.1767	43.0618
C0J56_02150	glnA	type I glutamate--ammonia ligase	3.373	1.75384	8.3341e-60	1.20365e-58	yes	up	151.52	110.22	115.64	425.45	313.04	406.93	125.793	381.807	3.03519
C0J56_12330	-	hypothetical protein	5.396	2.43178	8.68712e-60	1.25151e-58	yes	up	47.49	45.32	42.92	233.67	192.52	206.06	45.2433	210.75	4.65814
C0J56_12750	-	type VI secretion system baseplate subunit TssK	3.933	1.97559	5.9792e-58	8.50785e-57	yes	up	19.17	11.01	11.93	54.38	44.73	53.21	14.0367	50.7733	3.61719
C0J56_23715	Gcd	membrane-bound PQQ-dependent dehydrogenase, glucose/quinate/shikimate family	3.86	1.94855	6.48105e-58	9.19926e-57	yes	up	44.72	34.31	30.99	138.16	95.93	135.25	36.6733	123.113	3.35703
C0J56_04565	-	30S ribosomal protein S15	3.204	1.67997	9.32676e-58	1.3206e-56	yes	up	742.14	670.21	501.72	1643.26	1644.63	1701.14	638.023	1663.01	2.6065
C0J56_06210	-	hydroxyacid dehydrogenase	6.147	2.61991	1.32927e-57	1.87756e-56	yes	up	4.78	4.7	3.73	23.23	19.25	24.41	4.40333	22.2967	5.06359
C0J56_11760	-	type I secretion target	3.18	1.669	1.52824e-57	2.15333e-56	yes	up	61.99	56.76	40.22	146.92	117.1	143.02	52.99	135.68	2.56048
C0J56_25795	-	DUF2474 domain-containing protein	9.771	3.28844	3.70807e-57	5.18681e-56	yes	up	127.83	110.54	62.93	773.54	708.89	799.64	100.433	760.69	7.57408
C0J56_29655	-	type VI secretion system tip protein VgrG	3.486	1.80142	7.45291e-57	1.03999e-55	yes	up	14.88	11.76	11.57	41.52	34.35	41.41	12.7367	39.0933	3.06935
C0J56_18285	-	histidine kinase	3.367	1.75151	7.68385e-57	1.06963e-55	yes	up	10.42	9.56	6.94	23.86	23.28	25.91	8.97333	24.35	2.7136
C0J56_04735	-	ABC transporter substrate-binding protein	6.003	2.58561	9.47333e-57	1.31556e-55	yes	up	7.06	8.09	5.52	37.35	23.4	36.3	6.89	32.35	4.69521
C0J56_28090	-	hypothetical protein	3.212	1.68357	1.41604e-56	1.95704e-55	yes	up	179.19	124.75	125.65	456.15	346.7	432.2	143.197	411.683	2.87495
C0J56_22680	-	peptidase M4	4.939	2.3042	2.00469e-56	2.76398e-55	yes	up	68.16	45.85	47.01	270.13	198.55	249.73	53.6733	239.47	4.46162
C0J56_13625	-	cytochrome C biogenesis protein CcsA	3.499	1.80687	2.65604e-56	3.65331e-55	yes	up	290.47	239.64	260.87	841.67	788.52	848.17	263.66	826.12	3.13328
C0J56_07880	-	adhesin	2.655	1.40854	4.9104e-56	6.73809e-55	yes	up	15.33	11.67	10.72	30.21	26.88	29.83	12.5733	28.9733	2.30435
C0J56_02415	-	class II poly(R)-hydroxyalkanoic acid synthase	2.838	1.50513	5.91726e-56	8.10048e-55	yes	up	65.63	54.93	44.93	138.51	119.11	136.38	55.1633	131.333	2.38081
C0J56_25100	-	hypothetical protein	3.107	1.63563	5.35128e-55	7.25689e-54	yes	up	94.21	67.79	63.05	221.26	174.52	217.92	75.0167	204.567	2.72695
C0J56_07425	-	tricarboxylic transporter	8.451	3.0791	1.58917e-54	2.15003e-53	yes	up	3.43	3.33	2.49	24.42	18.78	20.44	3.08333	21.2133	6.88
C0J56_10345	xth	exodeoxyribonuclease III	4.958	2.30984	1.85666e-54	2.50606e-53	yes	up	11.47	10.29	9.46	45.22	40.2	47.79	10.4067	44.4033	4.26682
C0J56_27930	-	polysaccharide lyase family 7 protein	5.118	2.35546	9.50305e-54	1.27672e-52	yes	up	18.61	10.83	11.02	70.09	53.37	64.54	13.4867	62.6667	4.64656
C0J56_08535	-	class II fumarate hydratase	3.021	1.59508	1.03161e-53	1.38274e-52	yes	up	67.96	45.81	48.18	157.81	125.77	159.18	53.9833	147.587	2.73393
C0J56_16950	-	autotransporter outer membrane beta-barrel domain-containing protein	9.438	3.23855	1.11771e-53	1.49468e-52	yes	up	3.4	3.3	4.1	33.22	30.97	31.61	3.6	31.9333	8.87037
C0J56_03470	-	phosphate starvation-inducible protein PsiF	5.638	2.49508	1.21917e-53	1.62659e-52	yes	up	42.04	34.52	32.64	179.84	170.18	186.85	36.4	178.957	4.91639
C0J56_10375	-	DUF1993 domain-containing protein	3.585	1.84203	1.43498e-53	1.91011e-52	yes	up	83.09	78.45	52.95	224.72	185.16	198.13	71.4967	202.67	2.83468
C0J56_28855	-	type II secretion system protein E	3.903	1.96462	1.58291e-53	2.10217e-52	yes	up	10.13	9.39	6.81	29.12	26.98	26.55	8.77667	27.55	3.139
C0J56_24485	-	NO-inducible flavohemoprotein	4.603	2.20254	1.84642e-53	2.4465e-52	yes	up	15.14	11.31	10.56	43.85	53.03	51.2	12.3367	49.36	4.00108
C0J56_09235	-	diaminobutyrate--2-oxoglutarate transaminase	9.451	3.24042	4.33182e-53	5.71345e-52	yes	up	2.8	1.19	1.38	17.51	12.2	18.53	1.79	16.08	8.98324
C0J56_01095	-	pyridine nucleotide-disulfide oxidoreductase	4.261	2.09133	6.02727e-53	7.93156e-52	yes	up	9.41	6.43	9.1	36.17	31.6	34.76	8.31333	34.1767	4.11107
C0J56_25755	-	PilZ domain-containing protein	4.249	2.08696	1.29144e-52	1.68792e-51	yes	up	68.36	56.39	51.7	218.34	221.06	204.45	58.8167	214.617	3.64891
C0J56_10880	-	oxidoreductase	4.65	2.21727	1.66978e-52	2.1775e-51	yes	up	13.58	10.91	10.11	46.08	41.35	52.3	11.5333	46.5767	4.03844
C0J56_25075	ggt	gamma-glutamyltransferase	3.327	1.73401	2.5035e-52	3.25005e-51	yes	up	40.6	32.29	25.98	98.31	77.42	101.56	32.9567	92.43	2.80459
C0J56_11455	-	peptidylprolyl isomerase	4.432	2.14808	3.14075e-52	4.06819e-51	yes	up	82.66	81.21	59.67	282.3	226.7	291.28	74.5133	266.76	3.58003
C0J56_09055	-	DUF883 domain-containing protein	3.601	1.8484	7.02364e-52	9.07731e-51	yes	up	135.03	109.32	103.34	387.03	306.65	399.89	115.897	364.523	3.14524
C0J56_12765	-	type VI secretion system protein TssA	4.689	2.22921	1.00151e-51	1.28858e-50	yes	up	16.48	10.38	8.45	50.15	44.46	48.1	11.77	47.57	4.04163
C0J56_18825	ggt	gamma-glutamyltransferase	4.644	2.21531	1.51189e-51	1.94093e-50	yes	up	4.88	3.23	3.89	17.87	15.95	18.22	4	17.3467	4.33667
C0J56_20740	-	hypothetical protein	8.481	3.08425	2.70059e-51	3.45161e-50	yes	up	34.58	34.41	23.03	231.46	183.71	201.61	30.6733	205.593	6.70267
C0J56_16550	-	Crp/Fnr family transcriptional regulator	5.334	2.41514	2.74328e-51	3.49844e-50	yes	up	12.01	11.39	9.76	50.26	52.54	45.14	11.0533	49.3133	4.4614
C0J56_14975	-	non-ribosomal peptide synthetase	3.062	1.61444	4.76911e-51	6.02869e-50	yes	up	5.15	3.45	3.45	11.51	9.68	11.82	4.01667	11.0033	2.73942
C0J56_28810	-	peroxiredoxin	3.971	1.98943	4.96594e-51	6.26381e-50	yes	up	47.56	34.47	28.26	135.66	104.17	134.4	36.7633	124.743	3.39315
C0J56_00500	-	hypothetical protein	3.335	1.7375	5.1157e-51	6.43865e-50	yes	up	34.19	33.88	28.9	94.98	86.2	87.67	32.3233	89.6167	2.77251
C0J56_27315	-	hypothetical protein	2.632	1.39637	6.30404e-51	7.91706e-50	yes	up	206.7	178.1	149.09	424.89	346.12	411.09	177.963	394.033	2.21413
C0J56_08265	-	anti-sigma factor antagonist	2.927	1.54954	8.0071e-51	1.00341e-49	yes	up	363.42	302.23	250.53	798.49	702.69	754.63	305.393	751.937	2.46219
C0J56_01420	-	aspartyl beta-hydroxylase	3.812	1.93071	1.28325e-50	1.60462e-49	yes	up	30.77	32.23	18.71	76.5	74.36	82.8	27.2367	77.8867	2.85963
C0J56_12760	-	type VI secretion system protein ImpL	4.284	2.09887	1.73759e-50	2.16805e-49	yes	up	3.87	2.34	2.37	10.35	11.17	11.57	2.86	11.03	3.85664
C0J56_12710	-	type VI secretion system baseplate subunit TssG	8.105	3.01876	6.51171e-50	8.08992e-49	yes	up	3.11	4.32	2.29	20.75	15.43	19.8	3.24	18.66	5.75926
C0J56_07415	-	tripartite tricarboxylate transporter TctA	6.893	2.78508	3.32274e-49	4.1016e-48	yes	up	2.79	1.34	1.96	13.12	12.07	16.25	2.03	13.8133	6.8046
C0J56_29865	-	SAM-dependent methyltransferase	5.239	2.38919	3.7551e-49	4.62542e-48	yes	up	8.53	3.49	6.28	33.44	30.5	34.32	6.1	32.7533	5.3694
C0J56_14185	-	DUF883 domain-containing protein	4.26	2.0908	6.00039e-49	7.37537e-48	yes	up	63.71	56.42	46.05	192.88	179.83	218.27	55.3933	196.993	3.55626
C0J56_12325	-	hypothetical protein	5.533	2.46799	7.99897e-49	9.79026e-48	yes	up	40.84	32.34	27.96	181.22	129.38	170.79	33.7133	160.463	4.75964
C0J56_15590	-	hypothetical protein	5.32	2.41146	1.8602e-48	2.26239e-47	yes	up	7.92	4.52	6.8	35.93	30.23	34.98	6.41333	33.7133	5.25676
C0J56_07080	-	alpha-ketoglutarate permease	3.784	1.92006	2.57761e-48	3.12177e-47	yes	up	13.27	10.82	8.47	34.61	31.26	36.66	10.8533	34.1767	3.14896
C0J56_06240	-	baseplate J protein	7.88	2.97826	2.66537e-48	3.22131e-47	yes	up	2.87	2.39	2.38	20.18	15.04	18.45	2.54667	17.89	7.02487
C0J56_03575	-	histidinol phosphatase	5.028	2.3299	5.24607e-48	6.32704e-47	yes	up	10.88	10.24	7.79	44.46	32.89	41.6	9.63667	39.65	4.11449
C0J56_08280	-	flagellar hook-length control protein FliK	3.181	1.66937	8.58102e-48	1.03061e-46	yes	up	29.6	22.29	22.35	75.08	58.61	76.15	24.7467	69.9467	2.82651
C0J56_03655	-	hypothetical protein	10.996	3.45889	1.10236e-47	1.32123e-46	yes	up	2.55	2.1	1.66	21.12	18.25	18.9	2.10333	19.4233	9.23455
C0J56_00320	-	NADH-flavin reductase	5.995	2.58373	1.19585e-47	1.43032e-46	yes	up	7.98	7.82	6.52	36.1	35.69	39.73	7.44	37.1733	4.99642
C0J56_01575	-	ATPase	2.674	1.41881	1.31291e-47	1.56708e-46	yes	up	255.58	234.27	180.63	505.43	444.25	517.83	223.493	489.17	2.18875
C0J56_14825	-	hypothetical protein	97.824	6.61211	4.42774e-47	5.24161e-46	yes	up	0.45	0.39	1.02	76.88	67.59	79.16	0.62	74.5433	120.231
C0J56_05560	-	hypothetical protein	5.141	2.36193	5.38198e-47	6.35822e-46	yes	up	44.77	43.21	35.22	194.53	149.95	182.92	41.0667	175.8	4.28084
C0J56_29565	-	serine/threonine protein kinase	2.705	1.43565	6.04552e-47	7.12755e-46	yes	up	20.8	18.39	15.87	42.04	38.87	44.68	18.3533	41.8633	2.28097
C0J56_06155	-	phage tail tape measure protein	3.686	1.88202	7.31161e-47	8.60269e-46	yes	up	7.03	6.45	5.37	21.12	18.39	18.44	6.28333	19.3167	3.07427
C0J56_07275	-	DUF305 domain-containing protein	3.788	1.92145	1.14518e-46	1.34466e-45	yes	up	46.75	45.29	41.99	161.68	123.87	148.94	44.6767	144.83	3.24174
C0J56_01260	-	MxaD family protein	8.114	3.02035	1.17236e-46	1.37378e-45	yes	up	8.63	5.65	5.41	46.78	43.42	51.92	6.56333	47.3733	7.21788
C0J56_12585	-	DUF2789 domain-containing protein	8.929	3.15854	5.53053e-46	6.41563e-45	yes	up	26.11	23.26	19.01	171.99	146.97	198.26	22.7933	172.407	7.56391
C0J56_04725	-	ABC transporter substrate-binding protein	3.23	1.69133	1.19957e-45	1.38876e-44	yes	up	28.01	26.31	25.5	82.03	67.36	73.2	26.6067	74.1967	2.78865
C0J56_07020	-	calcium channel protein	4.586	2.19718	1.50656e-45	1.74068e-44	yes	up	10.33	9.01	8.33	35.15	36.48	37.51	9.22333	36.38	3.94434
C0J56_27935	-	polysaccharide lyase family 7 protein	3.922	1.97154	1.8273e-45	2.10705e-44	yes	up	21.87	20.18	15.56	66.59	53.48	65.27	19.2033	61.78	3.21715
C0J56_11280	-	hypothetical protein	5.131	2.35925	2.03427e-45	2.34103e-44	yes	up	100.46	101.21	70.93	352.33	379.23	375.95	90.8667	369.17	4.06277
C0J56_10945	-	DUF3203 domain-containing protein	15.99	3.99907	3.93977e-45	4.51589e-44	yes	up	15.32	14.45	7.19	156.29	128.7	154.15	12.32	146.38	11.8815
C0J56_13110	-	aldehyde dehydrogenase (NADP(+))	2.999	1.5843	4.3946e-45	5.02724e-44	yes	up	22.65	22.13	16.72	52.54	43.22	53.69	20.5	49.8167	2.43008
C0J56_26295	-	MaoC family dehydratase	4.787	2.25926	5.84589e-45	6.67425e-44	yes	up	21.02	21.39	19.75	93.26	74.47	86.79	20.72	84.84	4.09459
C0J56_23640	-	glycosyl transferase family 51	3.362	1.74911	8.28239e-45	9.43736e-44	yes	up	19.11	14.33	13.93	43.32	51.06	45.01	15.79	46.4633	2.94258
C0J56_19430	-	peptidylprolyl isomerase	2.788	1.47913	9.56145e-45	1.08733e-43	yes	up	141.23	123.28	95.97	283.31	248.38	297.87	120.16	276.52	2.30126
C0J56_09480	-	ribosome modulation factor	2.814	1.49254	1.20263e-44	1.36494e-43	yes	up	2084.69	2013.34	1431.71	4646.33	3375.72	4532.32	1843.25	4184.79	2.27034
C0J56_14905	-	2Fe-2S ferredoxin	8.815	3.14	1.50784e-44	1.708e-43	yes	up	6.06	4.09	4.97	47.42	36.56	42.15	5.04	42.0433	8.34193
C0J56_29825	-	SAM-dependent methyltransferase	2.385	1.25393	2.47528e-44	2.77664e-43	yes	up	165.67	134.33	120.02	302.11	266.22	290.23	140.007	286.187	2.04409
C0J56_21245	-	GntR family transcriptional regulator	3.51	1.81154	2.85219e-44	3.19323e-43	yes	up	11.9	10.33	8.1	31.06	26.59	30.44	10.11	29.3633	2.90439
C0J56_09610	-	NADP-dependent oxidoreductase	4.13	2.0461	2.6204e-43	2.89446e-42	yes	up	10.68	9.23	8.07	35.95	27.3	35.36	9.32667	32.87	3.5243
C0J56_06145	-	phage tail protein	6.472	2.69415	4.11852e-43	4.53194e-42	yes	up	9.98	9.31	6.65	50.08	42.35	42.46	8.64667	44.9633	5.20008
C0J56_12460	hydA	dihydropyrimidinase	3.378	1.75597	6.94708e-43	7.61542e-42	yes	up	19.51	10.12	13.65	48.69	48.81	42.8	14.4267	46.7667	3.24168
C0J56_26820	-	catalase	3.107	1.63563	1.03666e-42	1.13424e-41	yes	up	17.38	19.21	14.19	43.83	36.99	44.54	16.9267	41.7867	2.46869
C0J56_14270	-	hypothetical protein	3.772	1.91535	1.17102e-42	1.27882e-41	yes	up	9.86	9.22	7.28	26.84	27.38	27.36	8.78667	27.1933	3.09484
C0J56_00545	-	cytochrome c oxidase assembly protein	3.531	1.82014	1.18584e-42	1.29257e-41	yes	up	48.43	46.22	29.55	119.89	97.88	124.76	41.4	114.177	2.75789
C0J56_01270	-	aminobenzoate oxygenase	5.416	2.43714	1.51284e-42	1.6428e-41	yes	up	6.41	5.43	4.56	29.4	22.36	23.36	5.46667	25.04	4.58049
C0J56_07630	-	nitroreductase family protein	3.552	1.82861	1.80188e-42	1.94934e-41	yes	up	43	35.59	27.75	111.51	86.78	116.47	35.4467	104.92	2.95994
C0J56_29625	-	hypothetical protein	2.885	1.52865	2.56084e-42	2.76523e-41	yes	up	190.36	167.83	124.69	427.52	330.2	380.6	160.96	379.44	2.35736
C0J56_18910	trxB	thioredoxin-disulfide reductase	3.264	1.70671	3.30221e-42	3.55912e-41	yes	up	26.54	23.79	18.32	61.29	53.79	69.1	22.8833	61.3933	2.68288
C0J56_02650	-	excinuclease	4.26	2.09083	4.58771e-42	4.92625e-41	yes	up	38.13	34.73	27.25	135	90.83	127.76	33.37	117.863	3.53201
C0J56_22530	astD	succinylglutamate-semialdehyde dehydrogenase	2.769	1.46948	1.73393e-41	1.85498e-40	yes	up	29.16	21.22	21.67	61.28	52.44	64.46	24.0167	59.3933	2.473
C0J56_29630	-	hypothetical protein	3.22	1.68702	2.55921e-41	2.73282e-40	yes	up	90.92	78.32	63.92	229.91	170.47	229.56	77.72	209.98	2.70175
C0J56_11230	-	hypothetical protein	6.036	2.59362	2.64445e-41	2.81863e-40	yes	up	52.53	46.34	31.77	226.95	173	237.28	43.5467	212.41	4.87776
C0J56_00540	-	cytochrome c oxidase subunit 3	2.68	1.42243	2.74171e-41	2.91691e-40	yes	up	61.88	56.43	42.8	122.38	105.23	125	53.7033	117.537	2.18863
C0J56_13075	-	hypothetical protein	3.407	1.76845	5.86189e-41	6.16834e-40	yes	up	3.29	3.23	2.16	7.93	7.02	8.28	2.89333	7.74333	2.67627
C0J56_14285	-	heme utilization protein	7.419	2.89129	8.97672e-41	9.42882e-40	yes	up	2.97	2.49	2.3	19.82	14.98	15.31	2.58667	16.7033	6.45747
C0J56_22465	-	cell envelope protein SmpA	9.226	3.20565	1.34106e-40	1.40605e-39	yes	up	4.67	3.47	3.7	33.42	31.12	35.19	3.94667	33.2433	8.42314
C0J56_06950	-	AraC family transcriptional regulator	3.081	1.6234	1.55389e-40	1.62624e-39	yes	up	62.87	65.32	51.68	162.14	138.95	149.5	59.9567	150.197	2.50509
C0J56_09230	-	GNAT family N-acetyltransferase	12.058	3.59191	1.68964e-40	1.76511e-39	yes	up	4.01	3.2	2.15	26.33	31.03	33.73	3.12	30.3633	9.73184
C0J56_01670	-	L-glyceraldehyde 3-phosphate reductase	2.55	1.35071	1.99282e-40	2.07433e-39	yes	up	70.47	57.43	51.6	139.76	115.52	138.16	59.8333	131.147	2.19187
C0J56_15665	-	hypothetical protein	12.67	3.66332	2.86919e-40	2.98117e-39	yes	up	11.73	12.24	15.02	181.03	149.89	138.65	12.9967	156.523	12.0433
C0J56_12605	-	ABC transporter substrate-binding protein	3.186	1.67165	4.39191e-40	4.53883e-39	yes	up	32.36	32.31	25.58	88.2	63.75	83.79	30.0833	78.58	2.61208
C0J56_23305	-	DUF2334 domain-containing protein	2.757	1.46335	6.11021e-40	6.30333e-39	yes	up	53.21	45.88	38.49	107.97	96.28	114.71	45.86	106.32	2.31836
C0J56_26725	-	alpha/beta hydrolase	4.135	2.04776	7.61751e-40	7.84427e-39	yes	up	12.63	11.87	11.04	46.2	36.01	44.36	11.8467	42.19	3.56134
C0J56_10845	-	glutathione S-transferase	5.28	2.40065	1.18185e-39	1.21271e-38	yes	up	9.44	8.44	8.89	48.06	33.93	44.91	8.92333	42.3	4.74038
C0J56_15505	-	hypothetical protein	2.841	1.50656	2.25408e-39	2.29257e-38	yes	up	6.28	4.54	4.44	14.06	11.72	12.55	5.08667	12.7767	2.5118
C0J56_19375	-	LacI family transcriptional regulator	2.764	1.46659	3.23206e-39	3.27573e-38	yes	up	39.37	22.34	33.03	89.87	77.67	88.32	31.58	85.2867	2.70065
C0J56_01275	-	antimetabolite toxin biosynthesis protein MgoB	5.047	2.33554	3.44995e-39	3.49043e-38	yes	up	8.32	6.69	5.03	28.84	24.8	30	6.68	27.88	4.17365
C0J56_15350	-	DUF4440 domain-containing protein	19.802	4.30757	6.9766e-39	7.04612e-38	yes	up	0.92	0.78	1.75	24.76	25.73	28.05	1.15	26.18	22.7652
C0J56_22245	-	C4-dicarboxylate transporter DctA	3.337	1.73858	1.27474e-38	1.28519e-37	yes	up	13.09	10.09	11.62	37.25	34.85	33.84	11.6	35.3133	3.04425
C0J56_20545	-	hypothetical protein	4.645	2.21563	2.07047e-38	2.08382e-37	yes	up	39.42	32.16	33.46	154.74	140.19	140.59	35.0133	145.173	4.14623
C0J56_21395	-	succinate--CoA ligase subunit alpha	2.494	1.31867	5.45795e-38	5.46457e-37	yes	up	249.39	234.67	182.63	497.23	380.54	486.15	222.23	454.64	2.04581
C0J56_13070	-	hypothetical protein	2.803	1.48677	6.97668e-38	6.97306e-37	yes	up	6.84	4.45	5.2	15.87	12.43	14.53	5.49667	14.2767	2.59733
C0J56_14050	-	3-beta hydroxysteroid dehydrogenase	2.868	1.5201	8.36528e-38	8.3465e-37	yes	up	32.26	43.22	24.1	71.58	60.54	72.62	33.1933	68.2467	2.05604
C0J56_16430	-	AraC family transcriptional regulator	3.752	1.9075	1.07749e-37	1.07321e-36	yes	up	11.87	9.92	9.33	33.79	31.4	36.15	10.3733	33.78	3.25643
C0J56_07280	-	low affinity iron permease family protein	5.339	2.41644	1.97642e-37	1.95845e-36	yes	up	16.33	11.29	20.19	93.76	82.81	84.87	15.9367	87.1467	5.46831
C0J56_19380	-	ABC transporter permease	2.99	1.58026	2.02827e-37	2.00639e-36	yes	up	22.93	21.28	17.42	54.23	44.96	53.98	20.5433	51.0567	2.48532
C0J56_09050	-	hypothetical protein	3.073	1.61952	6.87867e-37	6.7467e-36	yes	up	70.21	78.43	53.98	161.2	150.19	172.75	67.54	161.38	2.3894
C0J56_14845	-	hypothetical protein	7.948	2.99056	7.48954e-37	7.321e-36	yes	up	3.56	3.33	3.42	25.42	24.42	23.3	3.43667	24.38	7.09408
C0J56_06080	-	hypothetical protein	4.869	2.28374	8.59286e-37	8.38529e-36	yes	up	19.23	12.23	11.54	62.22	56.69	66.63	14.3333	61.8467	4.31488
C0J56_13060	-	hypothetical protein	3.402	1.76621	1.69768e-36	1.6511e-35	yes	up	12.61	11.09	11.02	34.73	33.44	35.13	11.5733	34.4333	2.97523
C0J56_00555	coxB	cytochrome c oxidase subunit II	3.198	1.67717	3.04893e-36	2.96028e-35	yes	up	56.77	45.55	45.18	125.29	154.39	132.12	49.1667	137.267	2.79186
C0J56_27515	-	glycine cleavage system protein R	2.985	1.57785	3.89381e-36	3.76793e-35	yes	up	50.84	45.59	36.11	119.09	98.7	109.16	44.18	108.983	2.4668
C0J56_19545	-	hypothetical protein	10.389	3.37699	4.08846e-36	3.94967e-35	yes	up	16.54	19.91	10.96	150.59	97.67	116.61	15.8033	121.623	7.69606
C0J56_01770	-	recombinase RecQ	3.271	1.70958	4.24122e-36	4.09041e-35	yes	up	7.82	5.56	6.36	19.71	17.41	22.22	6.58	19.78	3.00608
C0J56_23625	-	amino acid permease	3.128	1.64508	4.90261e-36	4.7204e-35	yes	up	18.4	18.47	14.66	47.36	35.47	49.41	17.1767	44.08	2.56627
C0J56_06470	-	ABC transporter substrate-binding protein	2.7	1.4328	5.54055e-36	5.32575e-35	yes	up	168.05	157.47	105.42	340.95	255.79	326.42	143.647	307.72	2.1422
C0J56_19415	-	DUF2214 domain-containing protein	4.15	2.05304	6.44774e-36	6.17721e-35	yes	up	23.11	32.34	21.61	80.4	82.27	77.39	25.6867	80.02	3.11523
C0J56_15255	-	acyl-CoA dehydrogenase	2.513	1.32935	7.76653e-36	7.42835e-35	yes	up	51.34	43.48	39.33	100.64	84.12	104.46	44.7167	96.4067	2.15594
C0J56_18685	-	hypothetical protein	3.281	1.71427	1.0401e-35	9.91531e-35	yes	up	43.18	43.25	29.7	111.81	87.33	101.63	38.71	100.257	2.58994
C0J56_12110	-	DNA topoisomerase	3.523	1.81675	1.72754e-35	1.63339e-34	yes	up	12.57	10.21	7.66	30.03	27.99	30.23	10.1467	29.4167	2.89915
C0J56_19510	-	glutamate carboxypeptidase	2.835	1.50348	3.06222e-35	2.88588e-34	yes	up	22.42	20.09	15.8	50.65	39.86	46.02	19.4367	45.51	2.34145
C0J56_07955	-	hypothetical protein	3.263	1.70639	3.50877e-35	3.30133e-34	yes	up	16.91	19.11	12.63	41.08	39.92	40.78	16.2167	40.5933	2.50319
C0J56_06435	-	hypothetical protein	3.386	1.75964	3.82479e-35	3.59281e-34	yes	up	168.05	165.23	132.52	461.1	394.21	447.03	155.267	434.113	2.79592
C0J56_04020	recD	exodeoxyribonuclease V subunit alpha	3.066	1.61633	4.58888e-35	4.29659e-34	yes	up	9.96	9.22	6.03	20.61	18.85	21.28	8.40333	20.2467	2.40936
C0J56_11020	-	CoA transferase subunit A	2.324	1.21635	5.83e-35	5.44102e-34	yes	up	131.77	101.9	94.52	234.67	198.67	229.37	109.397	220.903	2.01929
C0J56_01890	-	branched-chain amino acid permease (azaleucine resistance)	3.95	1.98186	6.23853e-35	5.8129e-34	yes	up	11.9	10.92	10.17	40.84	34.7	36.65	10.9967	37.3967	3.40073
C0J56_01455	-	methionine ABC transporter substrate-binding protein	2.963	1.56718	7.23987e-35	6.71344e-34	yes	up	36.05	32.2	23.05	79.68	62.92	76.19	30.4333	72.93	2.39639
C0J56_17165	-	cupin	3.373	1.75387	9.17968e-35	8.4579e-34	yes	up	32.9	23.65	22.73	74.13	74.86	86.36	26.4267	78.45	2.96859
C0J56_10630	-	hypothetical protein	5.201	2.37872	9.89517e-35	9.10261e-34	yes	up	21.38	20.57	13.18	76.35	71.51	75.13	18.3767	74.33	4.0448
C0J56_25340	-	glucose-6-phosphate isomerase	2.538	1.34349	9.91618e-35	9.10744e-34	yes	up	69.69	67.42	48.04	134.01	103.98	138.44	61.7167	125.477	2.03311
C0J56_15275	-	acetyl-CoA C-acyltransferase	2.505	1.3248	5.93191e-34	5.38815e-33	yes	up	185.5	123.21	112.53	327.35	269.02	333.53	140.413	309.967	2.20753
C0J56_00755	-	transposase	5.971	2.57793	6.54782e-34	5.93827e-33	yes	up	9.19	6.43	6.77	45.2	37.68	38.29	7.46333	40.39	5.41179
C0J56_08035	-	type I secretion system permease/ATPase	3.774	1.91615	1.52654e-33	1.37151e-32	yes	up	5.79	3.43	3.12	15.54	12.17	13.57	4.11333	13.76	3.34522
C0J56_16345	-	formate dehydrogenase subunit alpha	2.634	1.39738	1.75314e-33	1.57021e-32	yes	up	14.75	12.39	11.93	31.38	25.38	32.97	13.0233	29.91	2.29665
C0J56_24245	-	cell division protein FtsQ	2.952	1.56154	2.20407e-33	1.96799e-32	yes	up	29.22	22.33	25.75	69.99	70.15	67.7	25.7667	69.28	2.68875
C0J56_15640	-	DUF2188 domain-containing protein	4.464	2.15826	2.26304e-33	2.01753e-32	yes	up	197.63	110.32	97.31	518.05	528.32	560.4	135.087	535.59	3.96479
C0J56_04160	katG	catalase/peroxidase HPI	2.949	1.56009	2.35386e-33	2.09526e-32	yes	up	8.69	7.38	7.86	22.36	18.94	21.68	7.97667	20.9933	2.63184
C0J56_08495	-	osmoprotectant NAGGN system M42 family peptidase	3.213	1.68404	2.5217e-33	2.24121e-32	yes	up	24	23.27	13.54	57.25	43.83	48.01	20.27	49.6967	2.45173
C0J56_27210	-	alcohol dehydrogenase	2.422	1.27618	3.36705e-33	2.98794e-32	yes	up	43.18	32.92	32.55	78.97	75.27	77.36	36.2167	77.2	2.13162
C0J56_15265	-	enoyl-CoA hydratase	2.341	1.22741	3.76993e-33	3.34032e-32	yes	up	100.87	78.83	72.73	181.05	150.32	181.6	84.1433	170.99	2.03213
C0J56_21535	-	hypothetical protein	15.733	3.97575	4.02806e-33	3.56357e-32	yes	up	14.3	11.36	12.33	191.65	188.59	177.3	12.6633	185.847	14.676
C0J56_11415	-	transporter	4.318	2.11021	4.096e-33	3.61814e-32	yes	up	4.36	5.37	3.7	17.45	13.59	13.76	4.47667	14.9333	3.33582
C0J56_21875	-	hypothetical protein	2.936	1.55397	4.49272e-33	3.96251e-32	yes	up	14.99	10.39	9.94	34.48	25.27	32.17	11.7733	30.64	2.60249
C0J56_04730	-	outer membrane porin%2C OprD family	3.642	1.86489	4.62915e-33	4.07662e-32	yes	up	7.02	8.36	6.53	24.12	18.08	21.99	7.30333	21.3967	2.92971
C0J56_09110	yegS	lipid kinase YegS	3.406	1.76813	5.60509e-33	4.92855e-32	yes	up	15.12	13.73	14.87	45.98	38.92	48.3	14.5733	44.4	3.04666
C0J56_25380	pilB	type IV-A pilus assembly ATPase PilB	2.74	1.45401	6.24102e-33	5.47939e-32	yes	up	19.38	16.28	14.4	39.51	40.34	36.71	16.6867	38.8533	2.32841
C0J56_07400	-	enoyl-CoA hydratase/isomerase family protein	2.539	1.34447	6.34293e-33	5.56041e-32	yes	up	38.03	34.23	27.33	68.63	63.55	77.02	33.1967	69.7333	2.10061
C0J56_16350	-	formate dehydrogenase	3.08	1.62286	8.22647e-33	7.18976e-32	yes	up	12.24	9.63	7.27	25.52	23.6	25.12	9.71333	24.7467	2.5477
C0J56_16370	-	hypothetical protein	3.514	1.81332	9.23636e-33	8.04803e-32	yes	up	14.55	10.34	8.82	31.72	33.14	36.79	11.2367	33.8833	3.01543
C0J56_22270	-	dienelactone hydrolase	2.421	1.27542	9.3016e-33	8.09267e-32	yes	up	60.36	46.56	45.43	114.24	99.96	109.69	50.7833	107.963	2.12596
C0J56_26700	-	mechanosensitive ion channel protein	3.538	1.82278	1.07284e-32	9.32002e-32	yes	up	4.45	3.47	2.96	11.51	10.1	11.16	3.62667	10.9233	3.01195
C0J56_21865	-	hypothetical protein	5.244	2.39054	1.40766e-32	1.2192e-31	yes	up	10.23	9.28	9.68	45.45	45.69	45.03	9.73	45.39	4.66495
C0J56_28715	-	carboxymuconolactone decarboxylase family protein	2.724	1.44549	3.09738e-32	2.67068e-31	yes	up	110.43	89.32	81.61	225.77	200.26	235.47	93.7867	220.5	2.35108
C0J56_08275	-	Hpt domain-containing protein	3.303	1.72388	4.03004e-32	3.46968e-31	yes	up	53.08	54.49	45.28	140.73	128.24	148.53	50.95	139.167	2.73144
C0J56_22535	astA	arginine N-succinyltransferase	2.806	1.48849	9.91552e-32	8.47366e-31	yes	up	20.25	21.98	14.32	42.64	36.43	43.09	18.85	40.72	2.16021
C0J56_00245	-	hypothetical protein	20.56	4.36177	1.19416e-31	1.01901e-30	yes	up	13.3	12.73	9.15	250.32	124.6	239.93	11.7267	204.95	17.4773
C0J56_06015	-	S-(hydroxymethyl)glutathione dehydrogenase/class III alcohol dehydrogenase	3.923	1.97199	1.29415e-31	1.1027e-30	yes	up	8.35	5.47	5.35	24.37	17.77	25.3	6.39	22.48	3.518
C0J56_17155	-	response regulator	2.874	1.52284	1.43985e-31	1.22504e-30	yes	up	30.5	30.23	26.33	65.16	72.84	70.37	29.02	69.4567	2.39341
C0J56_23770	-	hypothetical protein	2.559	1.35548	1.48523e-31	1.26179e-30	yes	up	30.49	32.24	23.52	59.85	51.94	63.72	28.75	58.5033	2.0349
C0J56_13330	-	DUF2238 domain-containing protein	11.303	3.4986	3.62535e-31	3.07092e-30	yes	up	2.12	1.29	1.21	19.23	12.14	15.87	1.54	15.7467	10.2251
C0J56_10780	-	hypothetical protein	7.758	2.95569	9.88455e-31	8.31194e-30	yes	up	14.4	12.22	8.87	68.47	73.77	83.15	11.83	75.13	6.3508
C0J56_00370	dprA	DNA-protecting protein DprA	3.833	1.93863	1.28445e-30	1.07229e-29	yes	up	6.52	5.48	4.58	19.2	16.72	17.64	5.52667	17.8533	3.2304
C0J56_25490	-	sigma-54-dependent Fis family transcriptional regulator	2.584	1.36939	1.49956e-30	1.25007e-29	yes	up	24.15	22.28	19.88	48.57	48.5	47.66	22.1033	48.2433	2.18263
C0J56_12700	-	hypothetical protein	4.85	2.27807	1.76112e-30	1.46388e-29	yes	up	9.94	6.66	4.33	29.45	27.47	26.01	6.97667	27.6433	3.96226
C0J56_29145	-	DNA-binding response regulator	2.442	1.28796	2.68598e-30	2.22624e-29	yes	up	129.02	101.23	98.24	220.92	243.6	234.87	109.497	233.13	2.12911
C0J56_06195	-	phage tail protein	13.582	3.76362	3.0578e-30	2.53079e-29	yes	up	5.73	4.54	1.87	42.04	33.53	45.54	4.04667	40.37	9.97611
C0J56_17615	-	sugar ABC transporter substrate-binding protein	3.189	1.67295	6.3653e-30	5.25319e-29	yes	up	11.95	10.29	10.49	31.74	30.44	29.76	10.91	30.6467	2.80904
C0J56_14850	-	ompetence-damaged protein	6.516	2.70408	9.14441e-30	7.52525e-29	yes	up	6.72	5.56	3.81	26.88	27.02	30.59	5.36333	28.1633	5.25109
C0J56_07870	-	hypothetical protein	11.796	3.56026	1.15395e-29	9.4693e-29	yes	up	5.36	6.58	6.29	70.78	53.78	66.24	6.07667	63.6	10.4663
C0J56_20405	-	VOC family protein	3.491	1.80363	1.60233e-29	1.313e-28	yes	up	23.75	21.28	20.31	69.94	58.05	70.23	21.78	66.0733	3.03367
C0J56_21560	-	acireductone dioxygenase	3.44	1.78221	1.92312e-29	1.57364e-28	yes	up	22.79	21.28	16.61	66.12	48.08	57.65	20.2267	57.2833	2.83207
C0J56_09570	-	hypothetical protein	2.841	1.50647	2.04455e-29	1.67063e-28	yes	up	15.63	18.38	13.53	38.7	31.33	36.51	15.8467	35.5133	2.24106
C0J56_13065	-	RND transporter	3.194	1.6753	4.94502e-29	4.02357e-28	yes	up	4.16	3.23	3.12	10.76	8.79	9.96	3.50333	9.83667	2.8078
C0J56_04195	-	proline iminopeptidase	3.762	1.91167	6.40945e-29	5.20047e-28	yes	up	9.39	7.48	5.71	22.71	22.44	25.21	7.52667	23.4533	3.11603
C0J56_12985	-	GNAT family N-acetyltransferase	2.953	1.56196	6.64774e-29	5.38625e-28	yes	up	30.85	32.3	20.97	60.58	61.11	69.86	28.04	63.85	2.2771
C0J56_00425	-	hypothetical protein	6.891	2.78462	7.0114e-29	5.66502e-28	yes	up	2.57	2.33	1.63	14.38	10.02	12.06	2.17667	12.1533	5.58346
C0J56_29045	-	hypothetical protein	2.701	1.43373	7.5555e-29	6.08761e-28	yes	up	16.89	12.38	12.96	33.53	34.34	34.08	14.0767	33.9833	2.41416
C0J56_21775	-	hypothetical protein	4.479	2.16305	8.35604e-29	6.71388e-28	yes	up	16.19	18.68	14.07	47.31	70.66	54.78	16.3133	57.5833	3.52983
C0J56_23760	-	hypothetical protein	2.467	1.30295	8.76559e-29	7.03317e-28	yes	up	27.22	23.63	19.48	49.42	44.96	50.72	23.4433	48.3667	2.06313
C0J56_03565	-	ABC transporter permease	4.426	2.14605	9.19675e-28	7.23837e-27	yes	up	5.43	2.34	2.93	15.49	14.23	15.56	3.56667	15.0933	4.23178
C0J56_07815	-	aquaporin Z	3.446	1.78487	1.14708e-27	9.01589e-27	yes	up	12.42	11.28	10.46	33.55	32	35.63	11.3867	33.7267	2.96194
C0J56_06255	-	hypothetical protein	3.589	1.8436	1.32668e-27	1.04134e-26	yes	up	13.57	10.38	9.38	34.92	35.37	32.83	11.11	34.3733	3.09391
C0J56_14370	-	hypothetical protein	2.789	1.47976	1.93043e-27	1.51113e-26	yes	up	77.27	79.3	64.79	183.9	146.78	177.96	73.7867	169.547	2.2978
C0J56_11340	-	phospholipase	2.71	1.43837	3.94442e-27	3.05864e-26	yes	up	11	10.9	7.6	22.18	18.35	22.88	9.83333	21.1367	2.14949
C0J56_20010	-	AI-2E family transporter	4.412	2.14149	4.72178e-27	3.64675e-26	yes	up	3.84	2.34	3.21	13.23	13.48	13.2	3.13	13.3033	4.25027
C0J56_03365	-	aldehyde dehydrogenase family protein	3.142	1.65165	7.14198e-27	5.4648e-26	yes	up	6.75	5.51	4.86	16.29	13.27	16.59	5.70667	15.3833	2.69568
C0J56_02785	-	type II toxin-antitoxin system HigB family toxin	4.356	2.12298	1.08607e-26	8.24469e-26	yes	up	27.79	21.2	22.25	90.28	80.88	109.42	23.7467	93.5267	3.93852
C0J56_10735	-	ABC transporter substrate-binding protein	3.127	1.64483	2.27881e-26	1.71639e-25	yes	up	24.7	23.21	13.12	48.62	42.57	53.96	20.3433	48.3833	2.37834
C0J56_10175	-	hypothetical protein	2.811	1.49131	2.65951e-26	1.99532e-25	yes	up	75.57	67.54	54.55	164.16	138.24	159.69	65.8867	154.03	2.3378
C0J56_20275	-	alpha/beta hydrolase	2.416	1.27257	3.0905e-26	2.31567e-25	yes	up	39.57	34.49	29.34	77.71	59.56	73.72	34.4667	70.33	2.04052
C0J56_19660	-	ABC transporter substrate-binding protein	2.725	1.44605	4.1495e-26	3.09712e-25	yes	up	9.36	9.2	6.78	20.83	16.42	18.32	8.44667	18.5233	2.19298
C0J56_12210	ahpC	peroxiredoxin	2.889	1.53048	4.37363e-26	3.26019e-25	yes	up	31.12	23.43	21.54	61.71	57.42	72.12	25.3633	63.75	2.51347
C0J56_15325	-	DUF1348 domain-containing protein	3.461	1.79132	1.45023e-25	1.07548e-24	yes	up	20.81	18.32	15.17	60.55	46.5	50.61	18.1	52.5533	2.9035
C0J56_14860	-	hypothetical protein	6.433	2.68555	3.29456e-25	2.42454e-24	yes	up	6.52	5.48	4.08	33.11	23.05	29.67	5.36	28.61	5.33769
C0J56_12870	-	universal stress protein UspA	2.355	1.23602	7.65882e-25	5.59355e-24	yes	up	434.42	389.32	374.21	783.09	870.26	768.19	399.317	807.18	2.0214
C0J56_26305	-	nucleoside-diphosphate sugar epimerase	2.409	1.26866	9.94662e-25	7.23698e-24	yes	up	60.62	45.43	46.7	104.05	112.48	109.98	50.9167	108.837	2.13755
C0J56_20850	-	L-arabinose ABC transporter permease AraH	4.395	2.13603	1.06469e-24	7.71734e-24	yes	up	4.35	2.11	2.91	15.3	11.55	13.34	3.12333	13.3967	4.28922
C0J56_24105	-	transcriptional regulator	2.803	1.48686	1.12038e-24	8.11081e-24	yes	up	10.49	6.43	7.52	21.54	17.75	24.55	8.14667	21.28	2.61211
C0J56_06215	-	baseplate protein	3.246	1.69871	1.27796e-24	9.22845e-24	yes	up	9.54	5.9	5.7	22.3	17.81	21.24	7.04667	20.45	2.90208
C0J56_06100	-	hypothetical protein	4.232	2.08145	1.68817e-24	1.21603e-23	yes	up	12.65	6.93	8	41.87	27.95	39.9	9.19333	36.5733	3.97825
C0J56_20530	-	oxidoreductase	2.938	1.5547	2.04015e-24	1.46592e-23	yes	up	19.95	12.22	12.34	39.93	34.15	43.99	14.8367	39.3567	2.65266
C0J56_27490	-	amidophosphoribosyltransferase	7.103	2.82841	3.28811e-24	2.34222e-23	yes	up	2.85	2.34	1.67	12.48	10.6	17.15	2.28667	13.41	5.86443
C0J56_01980	-	hypothetical protein	4.606	2.20345	3.9821e-24	2.8296e-23	yes	up	10.06	9.02	8.09	37.66	36.6	32.6	9.05667	35.62	3.93301
C0J56_01155	-	diguanylate cyclase	2.521	1.3339	4.14811e-24	2.94394e-23	yes	up	19.15	12.38	15.46	38.14	33.51	39.66	15.6633	37.1033	2.3688
C0J56_09085	-	YgdI/YgdR family lipoprotein	2.134	1.09339	5.90506e-24	4.18058e-23	yes	up	1213.65	101.23	1031.24	2231.8	1723.95	2214.43	782.04	2056.73	2.62995
C0J56_24655	-	class II aldolase	3.026	1.59733	6.33346e-24	4.47839e-23	yes	up	14	9.12	11.57	31.27	33.82	33.57	11.5633	32.8867	2.84405
C0J56_06180	-	hypothetical protein	4.418	2.14351	6.5661e-24	4.63721e-23	yes	up	7.24	6.44	5.79	26.45	23.12	24.23	6.49	24.6	3.79045
C0J56_04700	-	hypothetical protein	9.461	3.24194	7.62628e-24	5.37281e-23	yes	up	9.7	10.23	7.37	86.21	45.21	81.93	9.1	71.1167	7.81502
C0J56_22320	-	flagellar hook assembly protein FlgD	3.02	1.59453	7.86214e-24	5.53223e-23	yes	up	29.95	19.72	20.63	69.54	47.14	76.7	23.4333	64.46	2.75078
C0J56_23960	-	amino acid ABC transporter permease	3.89	1.95989	1.16066e-23	8.12746e-23	yes	up	4.04	3.25	3.39	12.19	11.63	13.36	3.56	12.3933	3.48127
C0J56_06185	-	DUF2635 domain-containing protein	9.002	3.17031	1.34257e-23	9.37853e-23	yes	up	19.87	12.34	22.7	153.73	158.51	215.82	18.3033	176.02	9.61683
C0J56_23245	-	YajQ family cyclic di-GMP-binding protein	2.643	1.40236	1.61829e-23	1.12909e-22	yes	up	52.49	45.32	45.79	121.15	91.09	122.83	47.8667	111.69	2.33336
C0J56_00250	-	DUF1328 domain-containing protein	8.993	3.16881	2.25496e-23	1.56951e-22	yes	up	44.85	43.21	26.63	298.93	180.99	351.95	38.23	277.29	7.2532
C0J56_06150	-	phage tail assembly protein	3.894	1.96129	2.62416e-23	1.82428e-22	yes	up	11.34	8.32	7.76	36.96	25.41	31.62	9.14	31.33	3.42779
C0J56_06440	-	DEAD/DEAH box helicase	3.971	1.98963	3.05337e-23	2.11757e-22	yes	up	8.47	8.21	5.87	24.84	19.54	27.68	7.51667	24.02	3.19557
C0J56_01445	-	alpha/beta hydrolase	4.516	2.17502	3.31262e-23	2.2946e-22	yes	up	8.96	8.32	4.76	26.08	26.17	23.19	7.34667	25.1467	3.42287
C0J56_18820	-	cysteine hydrolase	4.524	2.17754	3.35921e-23	2.32409e-22	yes	up	7.3	6.66	5.92	28.33	24.16	24.37	6.62667	25.62	3.8662
C0J56_29635	-	type VI secretion system baseplate subunit TssE	2.803	1.48695	3.40142e-23	2.35048e-22	yes	up	31.78	21.88	23.02	73.9	56.37	63.94	25.56	64.7367	2.53273
C0J56_10650	-	acyl-CoA dehydrogenase	2.628	1.39416	3.62391e-23	2.49825e-22	yes	up	11.33	10.23	9.42	24.12	21.95	23.68	10.3267	23.25	2.25145
C0J56_29700	-	hypothetical protein	4.313	2.10874	3.62214e-23	2.49825e-22	yes	up	13.81	11.22	13.7	49.68	49.43	56.81	12.91	51.9733	4.02582
C0J56_21350	-	5-oxo-L-prolinase	4.955	2.30894	4.19864e-23	2.891e-22	yes	up	2.84	2.19	2.23	12.86	8.62	10.96	2.42	10.8133	4.46832
C0J56_24000	-	toxin	2.548	1.34962	5.97533e-23	4.08515e-22	yes	up	9.64	6.55	6.75	19.12	14.53	19.02	7.64667	17.5567	2.29599
C0J56_12995	-	hypothetical protein	2.861	1.51667	1.49115e-22	1.00989e-21	yes	up	91.29	78.45	86.76	225.08	209.41	227.21	85.5	220.567	2.57973
C0J56_18875	-	glutathione-dependent reductase	3.296	1.72056	1.58086e-22	1.06867e-21	yes	up	7.29	6.76	5.54	16.93	18.64	17.91	6.53	17.8267	2.72996
C0J56_10855	-	mammalian cell entry protein	3.153	1.65651	5.7672e-22	3.83838e-21	yes	up	5.62	4.45	3.2	11.06	11.63	11.45	4.42333	11.38	2.57272
C0J56_15540	-	alpha/beta hydrolase	2.946	1.55863	1.18442e-21	7.79319e-21	yes	up	11.47	9.03	8.72	27.02	19.62	29.27	9.74	25.3033	2.59788
C0J56_20470	-	2-methylcitrate synthase	2.615	1.38702	1.19206e-21	7.83451e-21	yes	up	42.93	43.56	47.81	109.51	91.77	109.62	44.7667	103.633	2.31497
C0J56_24850	-	hypothetical protein	8.401	3.07054	1.31184e-21	8.61193e-21	yes	up	2.57	2.09	2.28	18.3	16.57	19.07	2.31333	17.98	7.77233
C0J56_28430	-	twin-arginine translocation pathway signal protein	2.609	1.38376	1.99779e-21	1.30409e-20	yes	up	29.58	23.21	21.15	59.27	51.2	56.32	24.6467	55.5967	2.25575
C0J56_07960	-	hypothetical protein	2.974	1.57227	2.05411e-21	1.33935e-20	yes	up	14.19	12.3	12.35	39.3	28.96	33.64	12.9467	33.9667	2.62358
C0J56_10905	-	tyrosyl-trna synthetase	2.693	1.42948	4.248e-21	2.7512e-20	yes	up	38.65	34.43	36.14	87.95	91.47	79.6	36.4067	86.34	2.37154
C0J56_01395	-	hypothetical protein	4.716	2.23747	1.02522e-20	6.58809e-20	yes	up	13.47	11.67	12.16	53.84	48.35	55.79	12.4333	52.66	4.23539
C0J56_08160	flgG	flagellar basal-body rod protein FlgG	2.364	1.24109	1.3225e-20	8.45144e-20	yes	up	84.45	45.37	51.56	148.7	104.71	148.39	60.46	133.933	2.21524
C0J56_24535	-	hypothetical protein	4.318	2.11044	2.19726e-20	1.39337e-19	yes	up	16.92	12.78	17.27	65.65	69.62	58.23	15.6567	64.5	4.11965
C0J56_12755	-	type VI secretion system protein ImpK	3.87	1.9524	4.11826e-20	2.60297e-19	yes	up	7.25	5.21	3.88	20.13	16.28	16.33	5.44667	17.58	3.22766
C0J56_09195	-	hypothetical protein	4.471	2.16052	6.74324e-20	4.22972e-19	yes	up	22.76	19.01	19.21	93.91	70.27	79.62	20.3267	81.2667	3.99803
C0J56_06230	-	phage baseplate assembly protein V	8.85	3.14574	7.44781e-20	4.65146e-19	yes	up	1.59	1.01	2.22	20.76	11.91	15.25	1.60667	15.9733	9.94191
C0J56_25385	-	type II secretion system protein F	2.591	1.37333	9.2125e-20	5.73498e-19	yes	up	11.04	8.12	7.74	18.88	19.84	22.34	8.96667	20.3533	2.26989
C0J56_28425	-	coniferyl-aldehyde dehydrogenase	2.213	1.14585	9.91486e-20	6.15894e-19	yes	up	54.17	32.12	34.77	90.91	64.98	90.99	40.3533	82.2933	2.03932
C0J56_14805	-	hybrid sensor histidine kinase/response regulator	2.439	1.2862	1.12219e-19	6.96339e-19	yes	up	8.26	6.22	7.41	17.31	14.23	17.77	7.29667	16.4367	2.25263
C0J56_14215	-	ketosteroid isomerase	5.396	2.43199	2.54788e-19	1.57087e-18	yes	up	9.36	7.37	6.12	36.75	32.51	35.86	7.61667	35.04	4.60044
C0J56_05680	-	diguanylate cyclase response regulator	2.388	1.2557	2.81618e-19	1.7326e-18	yes	up	21.22	11.23	13.31	34.71	29.87	38.19	15.2533	34.2567	2.24585
C0J56_14205	-	hypothetical protein	4.103	2.03671	3.11231e-19	1.91071e-18	yes	up	10.08	7.57	5.95	28.53	25.79	27	7.86667	27.1067	3.44576
C0J56_07550	-	cupin	4.448	2.15323	3.51943e-19	2.15607e-18	yes	up	9.75	11.82	11.04	42.63	34.37	47.39	10.87	41.4633	3.81447
C0J56_17650	argH	argininosuccinate lyase	4.052	2.01859	3.5473e-19	2.17084e-18	yes	up	2.16	1.2	1.67	6.55	6.8	6.43	1.67667	6.59333	3.93241
C0J56_18765	-	lactate permease	2.971	1.57117	4.29666e-19	2.6211e-18	yes	up	4.09	2.11	2.9	8.14	8.78	9.21	3.03333	8.71	2.87143
C0J56_16310	-	D-xylose ABC transporter ATP-binding protein	4.741	2.24534	4.34449e-19	2.64748e-18	yes	up	1.65	1.21	1.19	6.51	4.11	6.64	1.35	5.75333	4.26173
C0J56_18755	-	reactive intermediate/imine deaminase	3.012	1.59079	1.33492e-18	8.03314e-18	yes	up	24.81	21.22	20.99	60.81	56.46	59.82	22.34	59.03	2.64235
C0J56_09860	-	glyceraldehyde-3-phosphate dehydrogenase	2.27	1.18251	1.82556e-18	1.09515e-17	yes	up	123.01	88.37	99.97	244.64	159.06	244.84	103.783	216.18	2.08299
C0J56_23260	-	ATP:cob(I)alamin adenosyltransferase	2.554	1.35299	3.83177e-18	2.27738e-17	yes	up	26.6	14.53	16.73	44.11	43.8	49.56	19.2867	45.8233	2.37591
C0J56_06245	-	phage tail protein	4.448	2.15324	8.60045e-18	5.08024e-17	yes	up	4.8	3.33	3.39	15.85	13.66	16.7	3.84	15.4033	4.01128
C0J56_02500	-	pilus assembly protein PilP	2.706	1.43635	1.22941e-17	7.22514e-17	yes	up	22.27	16.64	14.08	41.49	38.71	42.06	17.6633	40.7533	2.30723
C0J56_12880	-	alanine acetyltransferase	2.956	1.56361	1.22864e-17	7.22514e-17	yes	up	17.5	13.85	16.67	46.54	43.7	40.75	16.0067	43.6633	2.72782
C0J56_20270	-	hypothetical protein	2.617	1.38805	1.25892e-17	7.39103e-17	yes	up	39.68	23.41	28.25	82.23	65.86	76.3	30.4467	74.7967	2.45665
C0J56_12455	-	dihydropyrimidine dehydrogenase	2.437	1.285	1.47563e-17	8.64577e-17	yes	up	9.46	5.62	6.83	17.63	14.7	17.81	7.30333	16.7133	2.28845
C0J56_24140	-	alginate O-acetyltransferase	2.358	1.23763	1.75981e-17	1.03003e-16	yes	up	26	21.23	20.89	49.11	39.76	52.52	22.7067	47.13	2.0756
C0J56_15410	-	hypothetical protein	2.845	1.50851	3.20867e-17	1.86109e-16	yes	up	11.93	8.9	8.34	23.54	23	25.98	9.72333	24.1733	2.48612
C0J56_08525	-	hypothetical protein	9.828	3.29683	4.25169e-17	2.45866e-16	yes	up	9.43	8.47	9.9	73.1	90.57	97.07	9.26667	86.9133	9.37914
C0J56_11350	-	ABC transporter substrate-binding protein	7.14	2.83599	7.01977e-17	4.02314e-16	yes	up	1.12	0.76	0.91	6.88	5.61	6.52	0.93	6.33667	6.81362
C0J56_06115	-	baseplate J protein	2.604	1.38046	8.79067e-17	5.0132e-16	yes	up	10.19	9.32	8.39	21.87	16.89	23.38	9.3	20.7133	2.22724
C0J56_20540	-	hypothetical protein	5.135	2.36034	9.32722e-17	5.31394e-16	yes	up	6.08	5.66	5.23	28.12	22.03	25.82	5.65667	25.3233	4.47672
C0J56_01450	-	Fis family transcriptional regulator	4.608	2.20426	1.04024e-16	5.92064e-16	yes	up	1.78	1.19	2.86	10.6	9.05	10.1	1.94333	9.91667	5.10292
C0J56_12305	-	DUF1345 domain-containing protein	2.725	1.44638	1.13609e-16	6.45982e-16	yes	up	13.25	11.67	11.48	30.38	28.03	28.22	12.1333	28.8767	2.37995
C0J56_19475	-	GNAT family N-acetyltransferase	3.162	1.66081	1.17897e-16	6.69705e-16	yes	up	8.57	7.89	9.44	25.21	22.28	27.98	8.63333	25.1567	2.9139
C0J56_10950	-	methyltransferase	3.585	1.84187	1.20756e-16	6.85274e-16	yes	up	8.85	8.01	8.8	27.44	29.44	25.68	8.55333	27.52	3.21746
C0J56_14870	-	lactoylglutathione lyase	6.328	2.66176	1.3012e-16	7.37687e-16	yes	up	3.22	2.32	4.28	23.18	16.2	26.87	3.27333	22.0833	6.74644
C0J56_12690	-	toxin-antitoxin system YwqK family antitoxin	4.657	2.21945	1.89805e-16	1.0708e-15	yes	up	4.22	3.23	4.05	14.48	16.3	19.93	3.83333	16.9033	4.40957
C0J56_06200	-	ArsR family transcriptional regulator	8.043	3.00776	5.04979e-16	2.78631e-15	yes	up	4.56	3.23	3.85	36.67	25.35	28.08	3.88	30.0333	7.74055
C0J56_12145	-	AraC family transcriptional regulator	2.453	1.29451	5.05964e-16	2.78908e-15	yes	up	27.02	21.21	22.11	53.85	44.87	55.65	23.4467	51.4567	2.19463
C0J56_01390	-	GNAT family N-acetyltransferase	3.341	1.74038	8.36289e-16	4.54491e-15	yes	up	13.3	11.21	10	31.82	38.01	28.14	11.5033	32.6567	2.83889
C0J56_01895	-	AzlD domain-containing protein	3.22	1.68696	1.05441e-15	5.70884e-15	yes	up	27.35	19.21	18.38	60.76	64.28	58.65	21.6467	61.23	2.82861
C0J56_23805	ptsP	phosphoenolpyruvate--protein phosphotransferase	3.105	1.63454	1.84933e-15	9.8648e-15	yes	up	1.58	1.11	1.58	4.12	4.2	4.51	1.42333	4.27667	3.00468
C0J56_16760	-	DNA-binding response regulator	2.665	1.41433	2.20736e-15	1.17313e-14	yes	up	14.35	11.27	10.16	25.27	27.01	29.81	11.9267	27.3633	2.2943
C0J56_04050	mmsB	3-hydroxyisobutyrate dehydrogenase	2.219	1.14964	2.23851e-15	1.18859e-14	yes	up	27.12	21.76	28.08	54.5	49.88	55.11	25.6533	53.1633	2.07238
C0J56_17230	-	gamma-glutamyltransferase	3.102	1.63326	2.50114e-15	1.32682e-14	yes	up	2.87	2.1	2.51	6.57	6.38	8.64	2.49333	7.19667	2.88636
C0J56_23790	-	GntR family transcriptional regulator	4.338	2.11698	2.57381e-15	1.36412e-14	yes	up	4.25	2.01	2.34	12.35	8.67	14.54	2.86667	11.8533	4.13488
C0J56_22800	-	hypothetical protein	4.659	2.22005	4.28035e-15	2.25411e-14	yes	up	17.98	11.27	23.95	89.18	94.91	81.89	17.7333	88.66	4.99962
C0J56_06235	-	hypothetical protein	6.964	2.80001	7.68648e-15	4.02217e-14	yes	up	2.6	2.12	2.92	22.44	13.62	16.93	2.54667	17.6633	6.93586
C0J56_22155	-	hypothetical protein	3.582	1.84088	8.40296e-15	4.38517e-14	yes	up	10.62	9.23	9.26	33.66	29.77	28.67	9.70333	30.7	3.16386
C0J56_22330	-	flagellar basal body rod protein FlgB	2.684	1.42439	1.66243e-14	8.56724e-14	yes	up	29.31	21.21	25.45	69.45	46.9	74.35	25.3233	63.5667	2.5102
C0J56_10200	-	hypothetical protein	2.813	1.49192	2.00851e-14	1.03139e-13	yes	up	11.77	9.19	8.85	22.89	27.97	22.06	9.93667	24.3067	2.44616
C0J56_25565	-	general secretion pathway protein GspH	2.47	1.30431	5.28424e-14	2.68488e-13	yes	up	21.4	12.32	17.41	36.83	42.94	42.04	17.0433	40.6033	2.38236
C0J56_23810	-	PTS N-acetyl-D-glucosamine transporter	4.387	2.13333	6.48958e-14	3.28574e-13	yes	up	0.77	0.12	1.02	3.38	3.51	3.82	0.636667	3.57	5.60733
C0J56_27815	-	hypothetical protein	2.533	1.34089	6.64631e-14	3.35627e-13	yes	up	40.22	34.34	48.54	137.38	122.72	117.41	41.0333	125.837	3.06669
C0J56_17245	-	ABC transporter substrate-binding protein	5.055	2.33765	1.37827e-13	6.86995e-13	yes	up	1.53	1.21	1.5	6.75	7.07	6.46	1.41333	6.76	4.78302
C0J56_19570	-	sulfatase	2.686	1.42534	1.4009e-13	6.97674e-13	yes	up	4.13	2.31	3.01	7.32	9.08	7.66	3.15	8.02	2.54603
C0J56_10850	-	hypothetical protein	3.051	1.60935	1.47747e-13	7.3454e-13	yes	up	9.75	6.21	7.17	23.42	18.01	24.34	7.71	21.9233	2.84349
C0J56_14055	-	DNA-binding response regulator	2.328	1.21916	1.50481e-13	7.47486e-13	yes	up	18.17	12.45	14.65	30.64	31.98	34.64	15.09	32.42	2.14844
C0J56_26430	-	glycoside hydrolase 68 family protein	2.89	1.53086	1.66635e-13	8.24895e-13	yes	up	4.08	3.45	5.18	12.74	10.12	13.07	4.23667	11.9767	2.82691
C0J56_04175	-	ABC transporter ATP-binding protein	2.729	1.44817	1.89516e-13	9.35753e-13	yes	up	6.37	4.34	4.72	14.79	10.44	13.29	5.14333	12.84	2.49644
C0J56_10410	-	hypothetical protein	8.724	3.12491	2.25665e-13	1.10574e-12	yes	up	10.6	9.23	6.81	77.16	58.87	61.38	8.88	65.8033	7.41029
C0J56_23450	-	AraC family transcriptional regulator CmrA	2.319	1.21336	2.52456e-13	1.23179e-12	yes	up	10.65	9.23	8.67	20.94	16.59	19.84	9.51667	19.1233	2.00946
C0J56_03915	-	calcium:proton antiporter	2.599	1.3781	3.46211e-13	1.68214e-12	yes	up	5.95	2.32	4.35	11.66	9.78	12.5	4.20667	11.3133	2.68938
C0J56_11100	-	RNA polymerase subunit sigma	2.804	1.4875	3.95753e-13	1.91159e-12	yes	up	14.02	10.12	11.38	34.18	31.49	25.03	11.84	30.2333	2.55349
