# Supplementary material for: Pleiotropic effects of RsmA and RsmE proteins in Pseudomonas fluorescens 2P24
Source: BMC Microbiol. 2020 Jul 2;20:191. doi: 10.1186/s12866-020-01880-x (PMC7331252; doi:10.1186/s12866-020-01880-x)
Supplement: Supplementary file 1 — Additional file 1: Table S1. The genes regulated by the RsmA and RsmE proteins [file 12866_2020_1880_MOESM1_ESM.zip › Table S1B.xlsx]

## Sheet: 表达量差异详情表
Gene_id	Gene name	Gene description	FC(2P24_erSA/2P24)	Log2FC(2P24_erSA/2P24)	Pvalue	Padjust	Significant	Regulate	2P24_1	2P24_2	2P24_3	2P24_rsmA rsmE_1	2P24_rsmA rsmE_2	2P24_rsmA rsmE_3	2P24	2P24_rsmA rsmE	Fold
C0J56_09795	FadA	fatty acid oxidation complex subunit alpha FadB	0.072	-3.79808	0	0	yes	down	655.06	555.33	514.89	37.79	31.16	37.56	575.093	35.5033	16.1983
C0J56_09800	FadB	acetyl-CoA C-acyltransferase FadA	0.063	-3.99339	0	0	yes	down	766.67	765.66	574.53	37.51	31.08	37.64	702.287	35.41	19.833
C0J56_19920	-	heat-shock protein	0.068	-3.88853	7.23045e-288	5.42472e-286	yes	down	1870.77	1567.34	1269.75	95.11	74.68	95.88	1569.29	88.5567	17.7207
C0J56_15140	-	Fis family transcriptional regulator	0.066	-3.9278	4.3412e-281	3.13489e-279	yes	down	295.62	290.33	205.14	13.06	12.46	15.67	263.697	13.73	19.2059
C0J56_04455	-	nucleotide exchange factor GrpE	0.092	-3.43692	3.77137e-263	2.448e-261	yes	down	1314.26	1032.23	980.76	94.8	84.82	86.83	1109.08	88.8167	12.4873
C0J56_02450	-	ATP-dependent protease subunit HslV	0.084	-3.56783	9.50678e-250	5.66193e-248	yes	down	1433.31	1234.56	1061.32	88.59	90.07	84.8	1243.06	87.82	14.1547
C0J56_27450	-	acyl-CoA dehydrogenase	0.09	-3.4738	7.12885e-234	3.84891e-232	yes	down	983.49	917.66	864.16	75.53	62.06	74.79	921.77	70.7933	13.0206
C0J56_04460	-	molecular chaperone DnaK	0.133	-2.90693	1.34614e-231	7.13457e-230	yes	down	3806.09	3242.34	2557.19	366.57	322.79	371.65	3201.87	353.67	9.05328
C0J56_22985	glpK	glycerol kinase	0.086	-3.5437	1.21836e-227	6.34097e-226	yes	down	261.55	234.56	172.97	16.94	14.22	15.3	223.027	15.4867	14.4012
C0J56_02445	hslU	HslU--HslV peptidase ATPase subunit	0.116	-3.10571	2.95918e-219	1.47372e-217	yes	down	1070.76	1032.12	687.04	87.57	77.26	89.51	929.973	84.78	10.9693
C0J56_22835	-	co-chaperone GroES	0.098	-3.35567	6.40427e-208	3.00792e-206	yes	down	2478.67	1567.54	1710.94	185.98	143.48	185.14	1919.05	171.533	11.1876
C0J56_05490	lon	endopeptidase La	0.123	-3.02517	1.74796e-206	8.01424e-205	yes	down	527.11	565.33	355.43	48.42	39.12	48.25	482.623	45.2633	10.6626
C0J56_06695	arcC	carbamate kinase	0.137	-2.87129	4.76406e-199	2.085e-197	yes	down	1746.97	1254.54	1191.06	163.16	162.62	175.64	1397.52	167.14	8.36139
C0J56_00630	-	pyruvate carboxylase subunit A	0.091	-3.45076	7.18807e-190	3.00909e-188	yes	down	185.61	156.54	123.42	11.86	10.37	13.06	155.19	11.7633	13.1927
C0J56_06820	Zwf	glucose-6-phosphate dehydrogenase	0.131	-2.93244	3.33201e-178	1.29188e-176	yes	down	216.04	123.45	153.39	21.61	18.41	20.74	164.293	20.2533	8.11192
C0J56_08010	speB	agmatinase	0.033	-4.9054	7.17054e-175	2.76161e-173	yes	down	135.07	156.67	93.46	3.15	2.47	3.91	128.4	3.17667	40.4197
C0J56_06755	-	phosphogluconate dehydratase	0.144	-2.79958	3.74075e-161	1.34226e-159	yes	down	226.2	124.45	150.5	23.45	20.1	24.08	167.05	22.5433	7.41017
C0J56_06825	pgl	6-phosphogluconolactonase	0.103	-3.28513	8.67366e-154	3.01854e-152	yes	down	280.24	213.32	189.15	21.12	17.12	22.02	227.57	20.0867	11.3294
C0J56_13810	-	methyl-accepting chemotaxis protein	0.126	-2.98917	4.26208e-153	1.4656e-151	yes	down	153.34	134.64	113.67	15.81	11.8	14.85	133.883	14.1533	9.45949
C0J56_21365	-	molecular chaperone HtpG	0.154	-2.69891	4.51656e-151	1.51699e-149	yes	down	1490.9	1235.89	915.02	164.98	136.84	158.54	1213.94	153.453	7.91079
C0J56_03865	-	copper resistance protein CopZ	0.043	-4.54721	9.3542e-148	3.07041e-146	yes	down	2835.84	3121.34	3234.55	115.07	99.63	122.77	3063.91	112.49	27.2372
C0J56_06750	gap	type I glyceraldehyde-3-phosphate dehydrogenase	0.18	-2.47666	1.40631e-144	4.51348e-143	yes	down	704.25	678.34	483.7	89.89	87.47	89.26	622.097	88.8733	6.99981
C0J56_07000	-	lysine transporter LysE	0.035	-4.8216	3.70631e-141	1.14499e-139	yes	down	239.12	234.2	269.76	7.66	7.4	8.07	247.693	7.71	32.1262
C0J56_04465	dnaJ	molecular chaperone DnaJ	0.143	-2.80611	2.64446e-138	8.08309e-137	yes	down	204.92	203.38	149.76	24.07	18.84	20.94	186.02	21.2833	8.74017
C0J56_24575	GlyA	serine hydroxymethyltransferase	0.103	-3.27351	1.98167e-137	5.93165e-136	yes	down	141.51	136.34	126.9	12.3	11.71	11.3	134.917	11.77	11.4628
C0J56_10710	-	MurR/RpiR family transcriptional regulator	0.105	-3.25508	3.16546e-128	8.83422e-127	yes	down	172.84	189.39	113.71	14.44	11.11	11.83	158.647	12.46	12.7325
C0J56_08960	-	ATP-dependent RNA helicase	0.102	-3.29772	2.25705e-124	6.23875e-123	yes	down	91.12	89.31	77.21	7.43	5.68	8.75	85.88	7.28667	11.7859
C0J56_22980	-	aquaporin	0.1	-3.32057	1.33531e-123	3.63872e-122	yes	down	126.86	118.32	95.92	9.46	9.59	8.87	113.7	9.30667	12.217
C0J56_24530	-	ribosomal subunit interface protein	0.236	-2.08139	5.75776e-117	1.51193e-115	yes	down	2780.48	2012.32	2004.99	496.91	424.22	502.03	2265.93	474.387	4.77655
C0J56_16565	-	MBL fold metallo-hydrolase	0.167	-2.58483	9.00081e-117	2.35284e-115	yes	down	143.5	156.32	118.15	19.54	17.18	18.64	139.323	18.4533	7.55004
C0J56_01695	-	glutamate--cysteine ligase	0.194	-2.36892	4.41835e-116	1.14977e-114	yes	down	204.63	178.32	143.51	30.47	24.42	29.8	175.487	28.23	6.21632
C0J56_10705	-	cysteine hydrolase	0.131	-2.93072	1.86754e-115	4.79501e-114	yes	down	282.82	187.32	176.64	25.47	22.73	26.54	215.593	24.9133	8.65373
C0J56_21060	-	ABC transporter	0.149	-2.74948	2.73687e-113	6.84455e-112	yes	down	171.36	189.23	117.54	18.85	15.33	19.68	159.377	17.9533	8.87727
C0J56_00635	oadA	oxaloacetate decarboxylase subunit alpha	0.151	-2.72402	6.28791e-110	1.53921e-108	yes	down	193	190.32	151.64	23.67	17.2	25.4	178.32	22.09	8.07243
C0J56_22830	groL	chaperonin GroEL	0.215	-2.21765	4.28098e-107	1.03047e-105	yes	down	4534.3	4562.36	3124.44	750.22	576.72	741.79	4073.7	689.577	5.90754
C0J56_06830	-	keto-deoxy-phosphogluconate aldolase	0.117	-3.099	2.27508e-106	5.45358e-105	yes	down	194.48	178.34	125.32	17.09	12.62	16.86	166.047	15.5233	10.6966
C0J56_04390	-	4Fe-4S ferredoxin	0.179	-2.48487	9.79693e-106	2.31008e-104	yes	down	58.58	34.48	47.03	8.38	6.99	8.57	46.6967	7.98	5.85171
C0J56_13755	-	nitrate/nitrite transporter	0.109	-3.19409	9.61626e-99	2.18713e-97	yes	down	69.43	78.31	45.35	5.76	5.43	4.31	64.3633	5.16667	12.4574
C0J56_13745	-	nitrate/nitrite two-component system sensor histidine kinase	0.154	-2.69561	1.43439e-97	3.23691e-96	yes	down	62.62	78.84	48.89	7.13	7.59	6.91	63.45	7.21	8.80028
C0J56_01020	-	acyl-CoA dehydrogenase	0.144	-2.79154	9.18067e-96	2.03206e-94	yes	down	217.12	231.23	214.11	28.85	22.67	28.8	220.82	26.7733	8.24776
C0J56_04470	-	4-hydroxy-tetrahydrodipicolinate reductase	0.167	-2.58181	4.07126e-95	8.84199e-94	yes	down	141.52	160.21	105.9	17.75	15.9	18.4	135.877	17.35	7.83151
C0J56_13760	-	nitrate reductase subunit alpha	0.119	-3.06999	9.14005e-94	1.9629e-92	yes	down	54.44	53.21	29.69	4.03	3.36	4.94	45.78	4.11	11.1387
C0J56_22840	-	membrane protein FxsA	0.163	-2.61568	6.38281e-89	1.29836e-87	yes	down	296.05	209.31	202.89	32.57	34.3	34.41	236.083	33.76	6.99299
C0J56_23040	-	hypothetical protein	0.111	-3.17771	1.14657e-87	2.30792e-86	yes	down	353.12	321.89	323.98	34.5	30.28	30.59	332.997	31.79	10.4749
C0J56_23220	-	cold-shock protein	0.2	-2.32078	1.43973e-85	2.85819e-84	yes	down	308.8	290.32	210.97	44.51	37.12	48.82	270.03	43.4833	6.20997
C0J56_28295	-	pyrroline-5-carboxylate reductase	0.204	-2.29398	1.31646e-84	2.59563e-83	yes	down	195.47	198.32	130.77	27.74	25.1	30.26	174.853	27.7	6.31239
C0J56_28970	glpT	glycerol-3-phosphate transporter	0.098	-3.3584	3.33964e-84	6.49599e-83	yes	down	43.79	54.39	28.69	3.07	2.96	2.69	42.29	2.90667	14.5493
C0J56_08980	-	protease HtpX	0.215	-2.21877	5.17285e-84	9.9945e-83	yes	down	461.22	430.37	350.27	67.44	77.45	73.87	413.953	72.92	5.67681
C0J56_13740	-	two-component system response regulator NarL	0.094	-3.4115	1.47079e-82	2.8135e-81	yes	down	108.9	109.22	101.48	7.97	6.93	10.44	106.533	8.44667	12.6125
C0J56_07130	-	hydrophobe/amphiphile efflux-1 family RND transporter	0.255	-1.97311	1.68998e-81	3.20098e-80	yes	down	155.46	154.23	122.14	31.68	25.38	32.67	143.943	29.91	4.81255
C0J56_13735	-	Crp/Fnr family transcriptional regulator	0.079	-3.6672	9.86547e-81	1.84443e-79	yes	down	87.31	87.3	80.83	4.59	6.32	5.77	85.1467	5.56	15.3141
C0J56_09875	-	Si-specific NAD(P)(+) transhydrogenase	0.18	-2.47018	2.1855e-80	4.05969e-79	yes	down	186.76	190.32	185.72	30.51	26.02	30.09	187.6	28.8733	6.49734
C0J56_03220	-	GTPase HflX	0.312	-1.67837	1.44864e-79	2.67373e-78	yes	down	804.24	890.32	556.7	183.36	166.64	182.85	750.42	177.617	4.22494
C0J56_19980	-	excinuclease ABC subunit B	0.278	-1.8488	3.56237e-79	6.49206e-78	yes	down	178.5	178.34	121.42	34.85	33.49	35.72	159.42	34.6867	4.596
C0J56_06690	-	DUF5064 domain-containing protein	0.26	-1.94488	1.07624e-78	1.93689e-77	yes	down	1102.39	980.23	742.68	205.01	181.57	212.89	941.767	199.823	4.713
C0J56_25460	-	ATP-dependent chaperone ClpB	0.272	-1.87768	1.34658e-78	2.41591e-77	yes	down	746.42	768.34	552.47	148.23	152.91	142.54	689.077	147.893	4.65928
C0J56_05795	-	multidrug transporter AcrB	0.194	-2.36458	1.7231e-78	3.07233e-77	yes	down	33.13	34.32	25.25	4.82	4.95	4.47	30.9	4.74667	6.50983
C0J56_10700	-	glutamine synthetase	0.202	-2.30648	7.42826e-78	1.30832e-76	yes	down	142.54	110.28	87.71	20.32	16.36	21.21	113.51	19.2967	5.88236
C0J56_07135	-	efflux transporter periplasmic adaptor subunit	0.223	-2.16721	1.66838e-75	2.88571e-74	yes	down	241.33	213.89	178.72	38.86	32.71	46.57	211.313	39.38	5.36601
C0J56_13590	nirJ	heme d1 biosynthesis radical SAM protein NirJ	0.246	-2.02589	4.55979e-75	7.86325e-74	yes	down	205.68	189.23	168.24	40.69	33.39	42.77	187.717	38.95	4.81943
C0J56_24570	thrC	threonine synthase	0.112	-3.16099	1.16621e-69	1.92492e-68	yes	down	50.42	56.3	54.94	5.33	4.86	5	53.8867	5.06333	10.6425
C0J56_23045	-	3-beta hydroxysteroid dehydrogenase	0.24	-2.06162	1.38444e-69	2.27861e-68	yes	down	397.58	378.03	340.39	71.35	70.48	83.18	372	75.0033	4.95978
C0J56_05790	-	efflux RND transporter periplasmic adaptor subunit	0.121	-3.04666	3.92772e-69	6.44614e-68	yes	down	53.63	76.32	42.01	6.08	3.29	5.36	57.32	4.91	11.6741
C0J56_23940	-	GntR family transcriptional regulator	0.194	-2.36398	3.87936e-68	6.29524e-67	yes	down	167.72	130.39	130.52	24.57	26.08	22.03	142.877	24.2267	5.8975
C0J56_16625	-	hypothetical protein	0.237	-2.07896	3.95554e-68	6.40088e-67	yes	down	317.86	283.09	219.39	58.69	47.43	53.18	273.447	53.1	5.14965
C0J56_02530	-	glutamate synthase large subunit	0.207	-2.27112	4.68669e-67	7.47928e-66	yes	down	41.45	45.33	40.21	7.82	6.25	7.73	42.33	7.26667	5.82523
C0J56_20790	-	electron transfer flavoprotein-ubiquinone oxidoreductase	0.246	-2.02607	5.91661e-67	9.41605e-66	yes	down	155.56	156.03	122.94	31.09	23.28	32.56	144.843	28.9767	4.99862
C0J56_04480	carB	carbamoyl phosphate synthase large subunit	0.298	-1.74599	2.05118e-66	3.2554e-65	yes	down	148.56	145.39	119.79	36.91	29.35	35.44	137.913	33.9	4.06824
C0J56_26955	-	50S ribosomal protein L3	0.297	-1.75117	9.71756e-65	1.52136e-63	yes	down	1505.63	1130.32	1157.81	360.05	277.58	365.49	1264.59	334.373	3.78196
C0J56_23935	-	cyanate transporter	0.195	-2.36054	1.5828e-64	2.46464e-63	yes	down	58.12	56.87	44.09	7.74	8.85	8.34	53.0267	8.31	6.38107
C0J56_02435	-	1-(5-phosphoribosyl)-5-((5-phosphoribosylamino)methylideneamino)imidazole-4-carboxamide isomerase	0.125	-2.99658	1.70697e-64	2.65085e-63	yes	down	208.53	155.92	130.54	19.68	15.2	17.72	164.997	17.5333	9.41046
C0J56_06700	-	ornithine carbamoyltransferase	0.363	-1.46325	3.20792e-64	4.9684e-63	yes	down	2449.82	1902.76	1781.71	688.4	589.88	654.15	2044.76	644.143	3.17439
C0J56_21620	-	GntR family transcriptional regulator	0.143	-2.80911	1.16427e-63	1.78883e-62	yes	down	50.19	56.3	31.2	5.24	3.93	5.25	45.8967	4.80667	9.54854
C0J56_26035	-	DUF2076 domain-containing protein	0.197	-2.34142	6.26083e-63	9.54323e-62	yes	down	194.91	190.26	119.72	28.7	19.94	28.71	168.297	25.7833	6.52734
C0J56_08955	-	hypothetical protein	0.133	-2.90585	9.75568e-63	1.48312e-61	yes	down	224.8	231.23	184.6	22.84	21.83	24.34	213.543	23.0033	9.28315
C0J56_07125	-	multidrug transporter	0.335	-1.57774	4.68139e-62	7.00632e-61	yes	down	270.75	201.56	206.61	71.35	63.99	66.51	226.307	67.2833	3.36349
C0J56_03870	-	Bcr/CflA family drug resistance efflux transporter	0.194	-2.36365	1.2043e-61	1.7931e-60	yes	down	101.62	110.19	97.7	16.78	13.94	19.17	103.17	16.63	6.20385
C0J56_04475	-	carbamoyl-phosphate synthase small subunit	0.283	-1.819	5.66003e-61	8.3201e-60	yes	down	164.91	178.27	126.52	34.07	31.16	39.23	156.567	34.82	4.49646
C0J56_02230	-	formimidoylglutamate deiminase	0.256	-1.96339	2.32527e-59	3.34156e-58	yes	down	105.23	109.21	85.59	19.24	21.28	21.31	100.01	20.61	4.8525
C0J56_20705	-	3-hydroxyacyl-CoA dehydrogenase	0.173	-2.53321	5.66797e-59	8.12503e-58	yes	down	36.5	37.8	22.85	4.02	4.82	3.75	32.3833	4.19667	7.71644
C0J56_05785	-	TetR family transcriptional regulator	0.121	-3.04458	9.44285e-59	1.35028e-57	yes	down	73.38	78.3	59.11	6.33	7.8	5.89	70.2633	6.67333	10.529
C0J56_13805	-	anaerobic ribonucleoside-triphosphate reductase activating protein	0.257	-1.96165	5.44316e-58	7.76423e-57	yes	down	221.38	190.21	177.87	41.23	38.8	50.02	196.487	43.35	4.53256
C0J56_28290	-	YggS family pyridoxal phosphate-dependent enzyme	0.228	-2.1347	2.00169e-57	2.81357e-56	yes	down	125.8	119.56	95.9	22.93	17.7	23.29	113.753	21.3067	5.33886
C0J56_24595	fahA	fumarylacetoacetase	0.352	-1.5064	2.05921e-57	2.88739e-56	yes	down	720.87	760.81	495.17	195.87	163.97	176.66	658.95	178.833	3.68472
C0J56_24980	-	ribose-phosphate pyrophosphokinase	0.328	-1.60647	1.29809e-56	1.79834e-55	yes	down	271.38	234.79	205.89	68.45	58.3	71.44	237.353	66.0633	3.59281
C0J56_26015	-	drug/metabolite exporter YedA	0.179	-2.48379	3.7409e-55	5.09697e-54	yes	down	56.61	56.54	39.1	7.21	6.66	7.48	50.75	7.11667	7.13115
C0J56_01315	-	large adhesive protein	0.39	-1.35965	4.83029e-55	6.56579e-54	yes	down	285.79	212.2	209.39	87.45	73.98	81.77	235.793	81.0667	2.90863
C0J56_19165	-	chemotaxis protein	0.214	-2.22147	4.40986e-54	5.9384e-53	yes	down	33.27	29.33	28.87	5.96	4.76	6.31	30.49	5.67667	5.37111
C0J56_08670	-	dTDP-4-amino-4,6-dideoxygalactose transaminase	0.17	-2.55767	1.8773e-53	2.48173e-52	yes	down	41.97	34.86	35.12	6.55	4.29	5.87	37.3167	5.57	6.69958
C0J56_15225	-	putative hydro-lyase	0.259	-1.94685	8.45453e-53	1.11004e-51	yes	down	114.86	102.21	77.83	22.09	18.51	21.93	98.3	20.8433	4.71614
C0J56_26940	-	50S ribosomal protein L2	0.354	-1.49892	1.13934e-52	1.49251e-51	yes	down	512.97	510.21	410.56	145.08	122.86	146.93	477.913	138.29	3.45588
C0J56_26105	-	DNA alkylation response protein	0.308	-1.6969	2.18714e-52	2.84574e-51	yes	down	76.09	78.38	58.18	17.57	15.77	19.01	70.8833	17.45	4.06208
C0J56_02535	-	glutamate synthase small subunit	0.31	-1.68955	8.62831e-52	1.11263e-50	yes	down	98.37	98.23	74.86	22.93	22.68	21.98	90.4867	22.53	4.01627
C0J56_05610	-	gamma-aminobutyraldehyde dehydrogenase	0.263	-1.92797	1.59184e-51	2.03904e-50	yes	down	65.82	54.38	56.24	13.62	12.17	15.13	58.8133	13.64	4.31183
C0J56_09835	-	TetR family transcriptional regulator PsrA	0.261	-1.93787	3.22555e-51	4.1044e-50	yes	down	185.63	189.82	170.4	40.09	38.76	39.9	181.95	39.5833	4.59663
C0J56_20710	-	acetyl-CoA acetyltransferase	0.169	-2.56717	3.24443e-51	4.11936e-50	yes	down	35.03	34.37	28.32	5.4	4.15	3.97	32.5733	4.50667	7.22781
C0J56_13730	-	SCP2 domain-containing protein	0.246	-2.02119	3.83947e-51	4.86417e-50	yes	down	319.92	342.81	299.21	70.1	55.46	70.61	320.647	65.39	4.9036
C0J56_26950	-	50S ribosomal protein L4	0.311	-1.68613	4.51953e-50	5.62701e-49	yes	down	719.94	720.5	594.22	195.05	142.26	183.52	678.22	173.61	3.90657
C0J56_08660	-	chain-length determining protein	0.26	-1.9447	2.53585e-49	3.14369e-48	yes	down	67.96	56.31	49.77	12.75	11.44	14.31	58.0133	12.8333	4.52052
C0J56_18465	-	sigma-54-dependent Fis family transcriptional regulator	0.267	-1.90575	2.60652e-49	3.22438e-48	yes	down	34.93	34.32	24.69	7.02	6.38	6.52	31.3133	6.64	4.71586
C0J56_21055	-	ABC transporter permease	0.184	-2.44078	6.37378e-49	7.81769e-48	yes	down	74.4	67.43	44.69	9.67	7.65	9.82	62.1733	9.04667	6.87251
C0J56_03855	-	copper-translocating P-type ATPase	0.043	-4.53761	1.25539e-48	1.53328e-47	yes	down	138.64	157.73	180.84	5.42	5.67	6.43	159.07	5.84	27.238
C0J56_13025	-	serine/threonine protein phosphatase	0.286	-1.80655	1.3123e-48	1.5994e-47	yes	down	116.36	109.67	76.61	23.75	19.87	25.33	100.88	22.9833	4.38927
C0J56_27845	-	transcriptional regulator BetI	0.125	-2.9943	1.97919e-48	2.40205e-47	yes	down	80.39	56.73	45.91	5.31	5.81	8.3	61.01	6.47333	9.42482
C0J56_04410	-	L-lactate permease	0.164	-2.60516	5.61121e-48	6.75332e-47	yes	down	22.1	22.32	17.5	2.5	3.14	2.49	20.64	2.71	7.61624
C0J56_11245	-	SCP-2 family sterol carrier protein	0.324	-1.62695	1.8325e-47	2.18275e-46	yes	down	655.32	564.84	469	160.47	136.21	161.49	563.053	152.723	3.68675
C0J56_28300	-	YggT family protein	0.267	-1.90545	2.34733e-47	2.79023e-46	yes	down	143.71	142.89	100.62	27.71	26.76	26.99	129.073	27.1533	4.7535
C0J56_24380	-	acyl-CoA dehydrogenase	0.264	-1.91999	4.31558e-47	5.11933e-46	yes	down	81.24	89.99	65.47	15.32	17.55	15.97	78.9	16.28	4.84644
C0J56_02340	-	methyl-accepting chemotaxis protein	0.253	-1.98492	1.4487e-46	1.69415e-45	yes	down	35.38	34.34	27.3	6.76	5.48	7.84	32.34	6.69333	4.83167
C0J56_24600	-	homogentisate 1,2-dioxygenase	0.424	-1.23954	3.964e-46	4.61694e-45	yes	down	789.71	786.83	566.67	248.57	227.75	245.56	714.403	240.627	2.96893
C0J56_16560	-	molecular chaperone Hsp20	0.392	-1.35227	4.79235e-46	5.57051e-45	yes	down	4860.82	4789.32	3996.98	1592.05	1324.21	1495.52	4549.04	1470.59	3.09334
C0J56_23080	gcvT	glycine cleavage system protein T	0.337	-1.57025	3.26429e-45	3.74907e-44	yes	down	130.51	132.28	96.98	31.86	28.74	36.07	119.923	32.2233	3.72163
C0J56_23000	glpD	glycerol-3-phosphate dehydrogenase	0.037	-4.76876	1.52146e-44	1.72006e-43	yes	down	1193.36	1092.87	892.9	24.2	39.36	27.97	1059.71	30.51	34.7332
C0J56_24590	maiA	maleylacetoacetate isomerase	0.342	-1.5462	2.05535e-44	2.31007e-43	yes	down	460.72	431.29	290.5	103.58	102.35	113.51	394.17	106.48	3.70182
C0J56_23035	-	Fis family transcriptional regulator	0.255	-1.97403	5.61839e-44	6.27803e-43	yes	down	50.64	56.33	43.76	9.71	9.14	11.82	50.2433	10.2233	4.91457
C0J56_27015	rplK	50S ribosomal protein L11	0.377	-1.40651	5.70585e-44	6.36346e-43	yes	down	691.71	654.22	517.34	208.86	174.85	191.65	621.09	191.787	3.23844
C0J56_03215	Hfq	RNA chaperone Hfq	0.368	-1.4434	5.90846e-44	6.57671e-43	yes	down	2528.03	2564.29	1861.58	750.06	631.87	653.28	2317.97	678.403	3.4168
C0J56_04905	-	metalloprotease PmbA	0.363	-1.4635	7.87193e-44	8.74542e-43	yes	down	123.73	112.98	99.46	34.94	32.61	35.02	112.057	34.19	3.27747
C0J56_26935	-	30S ribosomal protein S19	0.346	-1.53161	1.29661e-43	1.43772e-42	yes	down	1407.53	1423.26	1211.73	404.19	351.48	402.01	1347.51	385.893	3.49191
C0J56_13585	cobA	uroporphyrinogen-III C-methyltransferase	0.26	-1.94591	1.41216e-43	1.56284e-42	yes	down	156.39	134.57	98.66	26.02	22.7	33.81	129.873	27.51	4.72095
C0J56_09165	-	terpene utilization protein AtuA	0.29	-1.78779	3.16963e-43	3.49446e-42	yes	down	39.2	34.47	26.34	8.19	7.53	7.95	33.3367	7.89	4.22518
C0J56_11430	-	pili assembly chaperone	0.326	-1.61865	4.99853e-43	5.48983e-42	yes	down	76.36	78.35	62.44	20.21	17.12	20.15	72.3833	19.16	3.77784
C0J56_09130	-	chemotaxis protein CheV	0.265	-1.91472	1.41618e-42	1.54073e-41	yes	down	71.53	78.37	62	15.16	13.45	16.61	70.6333	15.0733	4.68598
C0J56_03680	purH	bifunctional phosphoribosylaminoimidazolecarboxamide formyltransferase/inosine monophosphate cyclohydrolase	0.302	-1.72892	1.65371e-42	1.7924e-41	yes	down	53.59	54.56	40	13.76	10.17	11.73	49.3833	11.8867	4.15451
C0J56_04550	-	translation initiation factor IF-2	0.388	-1.3643	4.09403e-42	4.40432e-41	yes	down	245.64	221.47	211.08	79.17	69.98	77.07	226.063	75.4067	2.99792
C0J56_28990	rho	transcription termination factor Rho	0.369	-1.43883	1.66657e-41	1.78623e-40	yes	down	142.37	123.47	98.49	40.6	34.71	35.99	121.443	37.1	3.27341
C0J56_00935	-	LLM class flavin-dependent oxidoreductase	0.228	-2.12976	2.89104e-41	3.07014e-40	yes	down	95.12	78.34	49.41	13.61	12.08	14.7	74.29	13.4633	5.51795
C0J56_21815	-	hypothetical protein	0.266	-1.91282	4.10014e-41	4.33818e-40	yes	down	39.39	43.22	27.21	6.75	7.56	7.72	36.6067	7.34333	4.98502
C0J56_18595	-	FAD/NAD(P)-binding oxidoreductase	0.291	-1.78024	4.92348e-41	5.19981e-40	yes	down	47.23	34.78	34.39	10.11	10.12	9.53	38.8	9.92	3.91129
C0J56_04890	-	carbon-nitrogen hydrolase	0.35	-1.51449	5.375e-41	5.66631e-40	yes	down	176.24	189.22	119.79	42.85	43.34	43.02	161.75	43.07	3.75551
C0J56_17115	-	non-ribosomal peptide synthetase	0.358	-1.48299	1.76183e-40	1.8372e-39	yes	down	7.33	5.49	5.52	2.02	1.72	2.07	6.11333	1.93667	3.15663
C0J56_25530	thiO	glycine oxidase ThiO	0.312	-1.67952	2.92606e-40	3.03481e-39	yes	down	99.73	89.43	86.34	27.33	23.65	23.02	91.8333	24.6667	3.72297
C0J56_22960	argF	ornithine carbamoyltransferase	0.298	-1.74847	3.67049e-40	3.80007e-39	yes	down	78.84	78.38	63.29	18.66	15.36	19.75	73.5033	17.9233	4.10099
C0J56_23385	pyk	pyruvate kinase	0.346	-1.52973	1.24201e-39	1.27218e-38	yes	down	291.94	208.13	194.36	78.2	56.28	76.87	231.477	70.45	3.28569
C0J56_13725	-	U32 family peptidase	0.355	-1.49418	1.34561e-39	1.37586e-38	yes	down	262.08	234.47	232.45	81.22	67.46	75.9	243	74.86	3.24606
C0J56_10695	-	N-formylglutamate amidohydrolase	0.218	-2.19507	2.07122e-39	2.11404e-38	yes	down	76.46	57.34	46.98	13.7	9.55	10.16	60.26	11.1367	5.41095
C0J56_06930	-	gluconokinase	0.313	-1.67703	3.16961e-39	3.21807e-38	yes	down	172.7	189.32	118.48	40.64	35.73	37.41	160.167	37.9267	4.22306
C0J56_29355	-	GntR family transcriptional regulator	0.294	-1.76376	2.134e-38	2.14403e-37	yes	down	80.27	57.38	58.17	18.48	12.93	20.15	65.2733	17.1867	3.79791
C0J56_06760	-	glucokinase	0.265	-1.91782	4.3571e-38	4.36996e-37	yes	down	61.07	56.38	38.74	10.51	10.81	11.37	52.0633	10.8967	4.77791
C0J56_05525	trmD	tRNA (guanosine(37)-N1)-methyltransferase TrmD	0.41	-1.285	1.25287e-37	1.24575e-36	yes	down	286.39	233.38	222.34	91.15	83.04	89.75	247.37	87.98	2.81166
C0J56_26945	-	50S ribosomal protein L23	0.346	-1.5327	1.66994e-37	1.6576e-36	yes	down	612.33	674.3	513.55	174.42	150.52	171.02	600.06	165.32	3.62969
C0J56_18605	-	ABC transporter	0.318	-1.65511	2.20481e-37	2.1773e-36	yes	down	41.11	45.73	31.86	9.4	8.61	11.33	39.5667	9.78	4.04567
C0J56_01320	-	channel protein TolC	0.222	-2.16875	5.04203e-37	4.96215e-36	yes	down	28.74	32.87	23.73	4.32	4.37	6.12	28.4467	4.93667	5.76232
C0J56_19030	-	NADH-quinone oxidoreductase subunit F	0.41	-1.28469	7.48497e-37	7.321e-36	yes	down	195.75	189.78	137.17	57.43	51.17	63.05	174.233	57.2167	3.04515
C0J56_09150	-	3-methylcrotonyl-CoA carboxylase	0.274	-1.86729	1.68439e-36	1.64093e-35	yes	down	21.28	23.97	16.56	4.54	3.88	4.7	20.6033	4.37333	4.71113
C0J56_27010	-	50S ribosomal protein L1	0.418	-1.25716	8.85425e-36	8.45471e-35	yes	down	432.24	445.59	352.78	145.2	125.67	146.63	410.203	139.167	2.94757
C0J56_08210	-	flagellar protein FliS	0.322	-1.6357	1.31192e-35	1.24654e-34	yes	down	296.3	233.39	265.08	78.66	68.41	84.34	264.923	77.1367	3.43447
C0J56_04400	-	iron-sulfur cluster-binding protein	0.335	-1.57611	1.48467e-35	1.40606e-34	yes	down	65.89	67.66	44.84	17.94	13.01	15.65	59.4633	15.5333	3.82811
C0J56_05900	-	elongation factor Ts	0.428	-1.22461	7.15245e-35	6.64304e-34	yes	down	397.71	398.88	322.13	138.73	116.27	136.52	372.907	130.507	2.85738
C0J56_09870	-	thiamine biosynthesis protein ApbE	0.247	-2.01934	8.42387e-35	7.78635e-34	yes	down	41.52	44.45	37.63	7.8	7.93	9.21	41.2	8.31333	4.95589
C0J56_05240	secD	protein translocase subunit SecD	0.357	-1.48646	8.53329e-35	7.87489e-34	yes	down	42.2	43.92	33.14	12.41	10.1	11.58	39.7533	11.3633	3.49839
C0J56_06925	-	LacI family transcriptional regulator	0.335	-1.57795	1.76142e-34	1.6152e-33	yes	down	65.48	68.91	49.75	16.25	16.19	16.12	61.38	16.1867	3.79201
C0J56_08655	-	hypothetical protein	0.275	-1.86188	2.41938e-34	2.21502e-33	yes	down	114.92	109.99	88.96	24.78	23.04	22.81	104.623	23.5433	4.44386
C0J56_24995	-	redox-regulated ATPase YchF	0.351	-1.51041	2.51056e-34	2.29486e-33	yes	down	66.58	78.43	52.06	18.42	15.86	18.47	65.69	17.5833	3.73592
C0J56_25985	-	UDP-N-acetylglucosamine 2-epimerase (non-hydrolyzing)	0.38	-1.39441	3.1455e-34	2.8707e-33	yes	down	123.96	119.96	102.3	39.79	31.71	38.15	115.407	36.55	3.1575
C0J56_21070	-	cysteine protease	0.189	-2.40004	5.02915e-34	4.57534e-33	yes	down	53.17	56.33	38.66	6.77	8.73	5.99	49.3867	7.16333	6.89437
C0J56_24985	-	50S ribosomal protein L25/general stress protein Ctc	0.459	-1.12427	7.10648e-34	6.43482e-33	yes	down	634.78	564.34	459.93	216.84	195.77	219.15	553.017	210.587	2.62608
C0J56_13580	-	cytochrome C oxidase Cbb3	0.338	-1.56518	7.59353e-34	6.86508e-33	yes	down	141.08	123.23	88.26	37.66	25.53	33.59	117.523	32.26	3.643
C0J56_12265	-	MFS transporter	0.156	-2.68229	1.17471e-33	1.05706e-32	yes	down	17.99	18.32	13.2	1.46	2.36	2.19	16.5033	2.00333	8.23794
C0J56_26925	-	30S ribosomal protein S3	0.443	-1.17433	1.59851e-33	1.43395e-32	yes	down	1010.25	903.28	830.8	352.74	335.08	347.05	914.777	344.957	2.65186
C0J56_02930	-	lipopolysaccharide core heptose(I) kinase RfaP	0.317	-1.65849	7.59607e-33	6.64886e-32	yes	down	78.43	77.46	51.1	17.75	16.15	17.13	68.9967	17.01	4.05624
C0J56_05530	-	50S ribosomal protein L19	0.416	-1.26613	1.1387e-32	9.87728e-32	yes	down	792.05	789.46	625.29	273.77	225.81	247.43	735.6	249.003	2.95418
C0J56_23275	argJ	bifunctional ornithine acetyltransferase/N-acetylglutamate synthase	0.437	-1.19458	1.50963e-32	1.30556e-31	yes	down	188.15	128.33	148.65	67.21	56.29	63.11	155.043	62.2033	2.49252
C0J56_09155	-	acyl-CoA dehydrogenase	0.297	-1.75065	1.94156e-32	1.67659e-31	yes	down	39.21	40.39	30.06	8.83	7.45	9.77	36.5533	8.68333	4.2096
C0J56_16380	arsH	arsenical resistance protein ArsH	0.214	-2.22248	4.31037e-32	3.70551e-31	yes	down	43.24	45.43	28.97	7.18	5.5	6.62	39.2133	6.43333	6.09534
C0J56_10480	-	peptidylprolyl isomerase	0.425	-1.23513	6.12379e-32	5.25663e-31	yes	down	131.64	123.38	93.06	43.02	33.89	43.29	116.027	40.0667	2.89584
C0J56_06935	-	permease DsdX	0.343	-1.545	7.99364e-32	6.85152e-31	yes	down	43.45	43.78	30.33	10.65	9.91	11.11	39.1867	10.5567	3.71203
C0J56_08000	-	nitrate reductase	0.139	-2.84173	9.23894e-32	7.90716e-31	yes	down	15.76	17.39	8.47	1.28	1.32	1.49	13.8733	1.36333	10.176
C0J56_26000	-	oxidoreductase	0.398	-1.32791	5.31161e-31	4.49271e-30	yes	down	259.31	213.27	200.34	86.88	62.55	83.06	224.307	77.4967	2.8944
C0J56_09160	-	acetyl-CoA carboxylase carboxyltransferase subunit	0.326	-1.61578	9.93694e-31	8.34385e-30	yes	down	36.51	34.89	22.9	8.58	7.55	7.92	31.4333	8.01667	3.921
C0J56_24495	-	chemotaxis protein CheV	0.246	-2.02479	1.0738e-30	9.00338e-30	yes	down	35.49	43.37	29	6.12	6.22	7.74	35.9533	6.69333	5.37151
C0J56_26860	-	50S ribosomal protein L15	0.442	-1.17852	1.19264e-30	9.97086e-30	yes	down	857.18	873.23	710.31	314.22	261.67	305.88	813.573	293.923	2.76798
C0J56_23075	-	L-serine ammonia-lyase	0.332	-1.59131	1.6837e-30	1.40155e-29	yes	down	49.79	45.58	44.16	15.18	12.29	12.38	46.51	13.2833	3.50138
C0J56_09840	-	beta-N-acetylhexosaminidase	0.305	-1.71147	1.88384e-30	1.56364e-29	yes	down	75.38	67.68	62.43	16.88	14.36	22.45	68.4967	17.8967	3.82734
C0J56_08610	-	3-phosphoserine/phosphohydroxythreonine transaminase	0.406	-1.29951	5.3368e-30	4.41068e-29	yes	down	123.25	123.32	102.64	41.46	37.69	37.4	116.403	38.85	2.99622
C0J56_13720	-	protease	0.435	-1.20243	9.54032e-30	7.83989e-29	yes	down	392.23	342.29	331.65	134.66	133.58	131.25	355.39	133.163	2.66883
C0J56_12280	-	methyl-accepting chemotaxis protein	0.18	-2.47561	3.26101e-29	2.66086e-28	yes	down	11.31	12.28	9.27	1.77	1.4	1.5	10.9533	1.55667	7.0364
C0J56_20285	-	dimethylglycine dehydrogenase	0.312	-1.6789	3.62841e-29	2.95647e-28	yes	down	66.47	56.48	51.18	16.63	13.56	16.29	58.0433	15.4933	3.74634
C0J56_25990	-	aminotransferase DegT	0.428	-1.22541	5.25752e-29	4.27182e-28	yes	down	128.16	122.38	104.89	42.66	41.12	42.63	118.477	42.1367	2.81172
C0J56_27005	-	50S ribosomal protein L10	0.486	-1.0424	6.93865e-29	5.61409e-28	yes	down	1120.56	1092.34	881.74	432.51	384.27	413.86	1031.55	410.213	2.51466
C0J56_29175	-	class I adenylate cyclase	0.443	-1.17581	7.10684e-29	5.73411e-28	yes	down	51.58	54.41	35.79	17.61	14.5	16.43	47.26	16.18	2.92089
C0J56_28950	-	ABC transporter permease	0.383	-1.38628	8.30809e-29	6.68465e-28	yes	down	87.31	87.08	72.91	28.24	21.73	28.29	82.4333	26.0867	3.15998
C0J56_01025	-	CoA transferase	0.131	-2.93581	4.61324e-28	3.67089e-27	yes	down	138.81	156.43	161.84	17.31	14.57	18.78	152.36	16.8867	9.0225
C0J56_24565	-	reactive intermediate/imine deaminase	0.239	-2.06213	4.78376e-28	3.80135e-27	yes	down	92.77	89.34	83.63	14.97	18.42	20.29	88.58	17.8933	4.95045
C0J56_27020	-	transcription termination/antitermination protein NusG	0.397	-1.33264	5.01235e-28	3.97752e-27	yes	down	404.85	403.33	379.05	133.05	124.34	141.94	395.743	133.11	2.97305
C0J56_12625	-	Na+/H+ antiporter subunit E	0.28	-1.83491	6.88883e-28	5.45909e-27	yes	down	87.17	89.34	66.94	18.08	19.02	17.05	81.15	18.05	4.49584
C0J56_26960	-	30S ribosomal protein S10	0.444	-1.1716	8.07232e-28	6.37945e-27	yes	down	874.07	777.23	679.56	310.34	249.73	315.98	776.953	292.017	2.66065
C0J56_22380	-	response regulator	0.229	-2.1293	8.39218e-28	6.62317e-27	yes	down	14.06	18.87	12.72	2.61	2.32	2.9	15.2167	2.61	5.83014
C0J56_04895	-	metalloprotease TldD	0.445	-1.16653	9.16688e-28	7.2247e-27	yes	down	225.83	232.23	139.34	68.62	61.84	71.7	199.133	67.3867	2.95509
C0J56_16780	-	chemotaxis protein	0.392	-1.34964	2.24668e-27	1.75393e-26	yes	down	62.87	78.45	52.67	21.31	17.26	19.2	64.6633	19.2567	3.35797
C0J56_08665	-	O-acetyltransferase	0.124	-3.011	3.07506e-27	2.39738e-26	yes	down	30.88	30.77	24.78	3.62	2.6	2.4	28.81	2.87333	10.0267
C0J56_26930	-	50S ribosomal protein L22	0.302	-1.72637	3.11751e-27	2.42394e-26	yes	down	218.34	209.51	151.23	48.18	49.16	41.33	193.027	46.2233	4.17596
C0J56_23280	-	preprotein translocase subunit SecA	0.452	-1.14511	4.08164e-27	3.16081e-26	yes	down	315.54	321.22	214.79	110.87	82.92	107.53	283.85	100.44	2.82607
C0J56_13030	-	cell division protein	0.416	-1.2658	4.16835e-27	3.22363e-26	yes	down	84.64	89.34	54.56	25.99	21.18	25.06	76.18	24.0767	3.16406
C0J56_26845	-	30S ribosomal protein S13	0.464	-1.10674	5.89438e-27	4.54631e-26	yes	down	734.01	732.89	575.14	261	243.29	264.65	680.68	256.313	2.65566
C0J56_22850	fabG	3-oxoacyl-ACP reductase	0.37	-1.43611	6.18839e-27	4.75404e-26	yes	down	95.05	89.99	72.92	23.57	25.82	28.8	85.9867	26.0633	3.29914
C0J56_15235	-	LysR family transcriptional regulator	0.311	-1.68587	6.52503e-27	5.00599e-26	yes	down	59.24	67.56	35.85	12.11	10.28	14.27	54.2167	12.22	4.43672
C0J56_28070	metF	methylenetetrahydrofolate reductase [NAD(P)H]	0.396	-1.33729	8.58674e-27	6.54427e-26	yes	down	81.3	87.34	60.31	25.18	21.49	23.98	76.3167	23.55	3.24062
C0J56_30080	-	membrane protein insertion efficiency factor YidD	0.24	-2.05793	1.08002e-26	8.20958e-26	yes	down	258.53	256.37	174.24	47.43	34.67	48.5	229.713	43.5333	5.27672
C0J56_02820	-	methyl-accepting chemotaxis protein	12.27	-1.89447	1.64544e-26	1.24257e-25	yes	down	15.94	12.28	12.79	3.46	3.25	3.04	13.67	3.25	4.20615
C0J56_18590	-	sarcosine oxidase subunit beta	0.293	-1.77253	2.09504e-26	1.58003e-25	yes	down	36.61	34.47	21.64	6.62	6.71	7.66	30.9067	6.99667	4.41734
C0J56_08005	-	DUF4440 domain-containing protein	0.025	-5.29569	5.15888e-26	3.84058e-25	yes	down	47.94	57.42	30.26	0.51	0.89	0.79	45.2067	0.73	61.9269
C0J56_26405	-	damage-inducible protein	0.456	-1.13288	8.81085e-26	6.54245e-25	yes	down	36.76	32.29	26.72	13.53	10.27	12.75	31.9233	12.1833	2.62025
C0J56_29075	-	penicillin-binding protein activator LpoB	0.156	-2.68461	3.18031e-25	2.34345e-24	yes	down	31.93	32.28	24.06	4.41	3.83	2.54	29.4233	3.59333	8.18831
C0J56_24345	-	stringent starvation protein A	0.378	-1.40402	4.80419e-25	3.52206e-24	yes	down	106.97	120.14	90.94	31.12	29.34	34.83	106.017	31.7633	3.33771
C0J56_03275	-	30S ribosomal protein S6	0.462	-1.11372	6.89663e-25	5.04966e-24	yes	down	897	798.23	695.64	335.56	255.98	343.19	796.957	311.577	2.55782
C0J56_04500	-	23S rRNA (uridine(2552)-2'-O)-methyltransferase RlmE	0.356	-1.49039	7.96534e-25	5.81007e-24	yes	down	121.21	11.28	84.67	27.46	33.82	29.79	72.3867	30.3567	2.38454
C0J56_11780	-	aromatic compound catabolic protein	0.275	-1.86035	9.0227e-25	6.57303e-24	yes	down	64.1	76.34	46.71	11.93	14.33	11.66	62.3833	12.64	4.93539
C0J56_02925	-	glucosyltransferase I RfaG	0.369	-1.43978	1.01854e-24	7.40142e-24	yes	down	55.81	76.43	36.54	13.13	12.93	16.37	56.26	14.1433	3.97785
C0J56_11775	-	oxidoreductase	0.402	-1.31473	1.16504e-24	8.4236e-24	yes	down	62.78	67.44	46.85	20.61	16.58	18.43	59.0233	18.54	3.18357
C0J56_27025	-	preprotein translocase subunit SecE	0.419	-1.25615	1.71819e-24	1.23612e-23	yes	down	417.07	420.34	348.78	153.03	125.83	128.99	395.397	135.95	2.9084
C0J56_13700	-	nitric oxide reductase transcriptional regulator NorR	0.295	-1.7627	2.38634e-24	1.71253e-23	yes	down	20.53	23.87	13.56	4.6	3.31	4.66	19.32	4.19	4.61098
C0J56_01255	-	chemotaxis protein	0.305	-1.71368	2.58026e-24	1.8494e-23	yes	down	17.34	18.76	15.55	5.1	3.84	3.89	17.2167	4.27667	4.02572
C0J56_19025	-	NADH-quinone oxidoreductase subunit NuoE	0.394	-1.34233	2.80457e-24	2.00768e-23	yes	down	178.51	178.23	138.51	61.92	44.79	51.83	165.083	52.8467	3.12382
C0J56_01795	-	sulfurtransferase FdhD	0.333	-1.58795	2.83496e-24	2.02693e-23	yes	down	54.07	56.34	43.77	16.78	12	12.56	51.3933	13.78	3.72956
C0J56_14350	-	ABC-F family ATPase	0.341	-1.5529	3.1169e-24	2.22575e-23	yes	down	23.92	26.34	21	6.58	6.51	6.4	23.7533	6.49667	3.65623
C0J56_08200	-	flagellar biosynthesis protein FlaG	0.282	-1.82617	3.23019e-24	2.3038e-23	yes	down	141.28	121.67	105.43	29	21.89	37.38	122.793	29.4233	4.17333
C0J56_17930	-	isocitrate lyase/phosphoenolpyruvate mutase family protein	0.283	-1.82352	8.09024e-24	5.6858e-23	yes	down	41.36	45.45	34.81	8.75	10.29	8.05	40.54	9.03	4.48948
C0J56_05255	-	inositol monophosphatase	0.397	-1.33185	9.36678e-24	6.57496e-23	yes	down	69.54	67.73	51.93	21.96	17.92	21.04	63.0667	20.3067	3.10571
C0J56_05775	-	energy transducer TonB	0.278	-1.84922	9.99421e-24	7.00686e-23	yes	down	45.61	45.55	35.79	9.4	9.6	9.41	42.3167	9.47	4.4685
C0J56_01115	-	hypothetical protein	0.2	-2.32443	2.79597e-23	1.94139e-22	yes	down	30.33	45.32	26.18	4.58	4.23	5.51	33.9433	4.77333	7.11103
C0J56_15960	-	amino acid ABC transporter substrate-binding protein	0.149	-2.7504	4.27654e-23	2.94114e-22	yes	down	15.92	18.89	11.76	1.48	1.52	2.12	15.5233	1.70667	9.0957
C0J56_16630	-	YeeE/YedE	0.181	-2.46277	7.74189e-23	5.26795e-22	yes	down	51.41	56.53	33.88	6.86	5.73	6.52	47.2733	6.37	7.42125
C0J56_08370	-	chemotaxis response regulator protein-glutamate methylesterase	0.463	-1.11094	1.38544e-22	9.39401e-22	yes	down	103.97	121.23	86.16	37.92	33.48	40.7	103.787	37.3667	2.77752
C0J56_26870	-	30S ribosomal protein S5	0.432	-1.21251	1.58164e-22	1.06867e-21	yes	down	749.22	789.45	634.45	282.16	198.17	284.15	724.373	254.827	2.84261
C0J56_03850	cueR	Cu(I)-responsive transcriptional regulator	0.064	-3.95624	2.22668e-22	1.4975e-21	yes	down	250.45	289.34	371.41	15.83	15.27	19.67	303.733	16.9233	17.9476
C0J56_08375	motC	flagellar motor protein	0.372	-1.4264	4.24371e-22	2.83749e-21	yes	down	63.71	67.33	49.14	16.03	17.72	19.11	60.06	17.62	3.40863
C0J56_19020	-	NADH-quinone oxidoreductase subunit C/D	0.459	-1.1242	4.90827e-22	3.27426e-21	yes	down	254.09	234.78	202.27	99.16	70.43	97	230.38	88.8633	2.59252
C0J56_22990	-	DeoR/GlpR family transcriptional regulator	0.422	-1.24326	4.93781e-22	3.29017e-21	yes	down	98.78	78.76	63.86	28.83	27.23	29.37	80.4667	28.4767	2.82571
C0J56_04145	-	methyl-accepting chemotaxis protein	0.275	-1.86363	6.66437e-22	4.42529e-21	yes	down	12.39	13.39	10.18	2.88	2.89	2.03	11.9867	2.6	4.61026
C0J56_15915	mqo	malate dehydrogenase (quinone)	0.466	-1.10127	7.37244e-22	4.87864e-21	yes	down	53.43	56.43	39.23	17.85	17.99	18.41	49.6967	18.0833	2.7482
C0J56_08215	-	flagellar protein FliT	0.313	-1.67546	1.05634e-21	6.9663e-21	yes	down	187.08	189.23	174.6	45.61	45.47	54.23	183.637	48.4367	3.79127
C0J56_04395	-	lactate utilization protein	0.266	-1.90823	1.32122e-21	8.6637e-21	yes	down	48.23	50.21	43.32	13.58	6.93	10.94	47.2533	10.4833	4.50747
C0J56_03160	motA	flagellar motor stator protein MotA	0.239	-2.06549	4.28231e-21	2.77032e-20	yes	down	24.29	23.9	17.72	3.15	4.56	4.75	21.97	4.15333	5.28973
C0J56_04695	-	peptide chain release factor 3	0.4	-1.32094	4.85086e-21	3.13111e-20	yes	down	32.86	32.33	24.84	10.13	7.87	11.27	30.01	9.75667	3.07585
C0J56_28120	-	amino acid ABC transporter substrate-binding protein	0.178	-2.48846	5.68862e-21	3.66367e-20	yes	down	14.67	18.26	15.3	2.6	1.83	2.47	16.0767	2.3	6.98986
C0J56_20395	-	antibiotic biosynthesis monooxygenase	0.1	-3.32901	1.18531e-20	7.59994e-20	yes	down	45.35	43.81	31.5	3.11	1.34	5.1	40.22	3.18333	12.6346
C0J56_23055	-	LysR family transcriptional regulator	0.336	-1.573	1.34773e-20	8.60311e-20	yes	down	34.02	43.12	26.67	10.1	7.07	8.72	34.6033	8.63	4.00966
C0J56_13595	-	Lrp/AsnC family transcriptional regulator	0.376	-1.41015	1.47056e-20	9.36651e-20	yes	down	220.14	256.81	226.13	79.05	56.97	82.12	234.36	72.7133	3.22307
C0J56_15230	-	hypothetical protein	0.354	-1.49777	2.14512e-20	1.36179e-19	yes	down	85.91	89.3	54.27	23.23	17.29	21.27	76.4933	20.5967	3.71387
C0J56_14425	-	sugar ABC transporter substrate-binding protein	0.366	-1.44836	4.1309e-20	2.60811e-19	yes	down	24.48	27.44	21.17	7.16	6.78	7.37	24.3633	7.10333	3.42985
C0J56_08580	-	YciK family oxidoreductase	0.455	-1.13552	1.13272e-19	7.02114e-19	yes	down	102.6	111.09	85.47	37.33	35.54	35.83	99.72	36.2333	2.75216
C0J56_26880	-	50S ribosomal protein L6	0.492	-1.02428	1.38996e-19	8.60646e-19	yes	down	1234.38	1123.98	952.75	497.47	361.3	507.5	1103.7	455.423	2.42347
C0J56_13715	-	molybdopterin molybdenumtransferase MoeA	0.496	-1.01194	1.85421e-19	1.14565e-18	yes	down	206.76	198.45	178.4	77.03	80.55	85.5	194.537	81.0267	2.4009
C0J56_25995	-	N-acetyltransferase	0.348	-1.522	3.69174e-19	2.25684e-18	yes	down	58.31	59.33	49.68	15.24	16.72	15.65	55.7733	15.87	3.51439
C0J56_26165	-	apolipoprotein N-acyltransferase	0.431	-1.21463	3.91446e-19	2.39047e-18	yes	down	32.79	34.49	21.63	9.85	9.37	9.98	29.6367	9.73333	3.04486
C0J56_13825	-	hypothetical protein	0.342	-1.54603	5.0063e-19	3.04756e-18	yes	down	29.44	31.28	17.23	6.82	7.13	5.61	25.9833	6.52	3.98517
C0J56_28125	-	amino acid dehydrogenase	0.264	-1.92074	6.85903e-19	4.17101e-18	yes	down	15.26	14.43	11.62	2.35	3.51	2.96	13.77	2.94	4.68367
C0J56_08685	-	glycosyl transferase	0.347	-1.52499	1.54606e-18	9.29403e-18	yes	down	31.68	34.55	21.78	7.9	6.53	8.85	29.3367	7.76	3.7805
C0J56_23930	-	DUF4440 domain-containing protein	0.342	-1.54585	2.05504e-18	1.23153e-17	yes	down	70.57	78.34	53.63	17.73	18.54	17.03	67.5133	17.7667	3.8
C0J56_04555	-	30S ribosome-binding factor RbfA	0.338	-1.56539	2.41705e-18	1.44697e-17	yes	down	99.71	100.32	81.55	25.32	28.71	22.91	93.86	25.6467	3.65973
C0J56_03485	-	DNA-binding protein	0.467	-1.09797	2.79914e-18	1.67052e-17	yes	down	330.22	321.47	232.69	103.8	122.15	101.78	294.793	109.243	2.6985
C0J56_02275	hutH	histidine ammonia-lyase	0.463	-1.1098	5.9337e-18	3.51219e-17	yes	down	34.65	37.32	26.92	12.99	10.57	12.61	32.9633	12.0567	2.73403
C0J56_00850	-	two-component system response regulator	0.425	-1.23434	1.46096e-17	8.56851e-17	yes	down	51.41	56.43	40.27	18.29	16.39	14.48	49.37	16.3867	3.01282
C0J56_13575	-	porin	0.341	-1.55101	1.7715e-17	1.03582e-16	yes	down	24.29	28.34	14.48	5.63	4.81	5.9	22.37	5.44667	4.1071
C0J56_14125	-	sorbitol dehydrogenase	0.212	-2.23983	2.01154e-17	1.17262e-16	yes	down	15.91	16.47	15.83	2.75	2.75	3.1	16.07	2.86667	5.60581
C0J56_10500	fadH	NADPH-dependent 2,4-dienoyl-CoA reductase	0.463	-1.11096	3.32257e-17	1.92329e-16	yes	down	22.82	24.89	17.12	7.63	7.63	8.02	21.61	7.76	2.78479
C0J56_03675	-	phosphoribosylamine--glycine ligase	0.445	-1.16665	4.32448e-17	2.49576e-16	yes	down	33.35	39.81	24.24	10.81	10.79	10.56	32.4667	10.72	3.02861
C0J56_26875	-	50S ribosomal protein L18	0.468	-1.09453	4.79635e-17	2.76532e-16	yes	down	830.95	879.34	728.28	352.48	240.28	345.99	812.857	312.917	2.59768
C0J56_22915	-	hypothetical protein	0.294	-1.76674	7.74931e-17	4.43245e-16	yes	down	17.95	19.21	16.83	5.17	3.65	4.32	17.9967	4.38	4.10883
C0J56_02545	-	N-acetylglucosamine-binding protein GbpA	0.173	-2.53229	8.0163e-17	4.58063e-16	yes	down	5.87	8.43	5.93	0.9	0.75	0.96	6.74333	0.87	7.75096
C0J56_20950	-	phosphate acyltransferase PlsX	0.461	-1.11658	1.66308e-16	9.41922e-16	yes	down	46.64	56.1	37.38	16.66	16.08	16.3	46.7067	16.3467	2.85726
C0J56_14085	-	methyl-accepting chemotaxis protein	0.334	-1.58152	2.42131e-16	1.35805e-15	yes	down	11.09	12.45	9.09	2.57	2.48	3.52	10.8767	2.85667	3.80747
C0J56_29065	-	hypothetical protein	0.194	-2.36592	2.62703e-16	1.46915e-15	yes	down	6.96	8.21	5.73	1.3	0.79	1.02	6.96667	1.03667	6.72026
C0J56_04940	-	RNase adapter RapZ	0.487	-1.03666	2.77441e-16	1.55007e-15	yes	down	115.17	121.23	86.64	43.4	43.25	36.87	107.68	41.1733	2.61528
C0J56_27150	-	histidine triad nucleotide-binding protein	0.379	-1.39967	3.46298e-16	1.92362e-15	yes	down	121.83	165.12	103.3	38.45	33.68	36.48	130.083	36.2033	3.59313
C0J56_18600	-	NAD(FAD)-dependent dehydrogenase	0.232	-2.10699	4.08187e-16	2.26305e-15	yes	down	67.56	69.21	66.35	13.84	13.35	12.45	67.7067	13.2133	5.12412
C0J56_21985	-	hypothetical protein	0.426	-1.23244	4.59411e-16	2.54216e-15	yes	down	256.14	278.12	154.01	72.91	78.89	62.53	229.423	71.4433	3.21126
C0J56_15525	-	methyl-accepting chemotaxis protein	0.305	-1.71372	7.67197e-16	4.19309e-15	yes	down	7.42	9.27	6.03	1.65	1.56	1.98	7.57333	1.73	4.37765
C0J56_00140	-	methionine ABC transporter ATP-binding protein	0.404	-1.30598	7.69636e-16	4.2e-15	yes	down	30.01	31.41	23.09	9.9	8.97	8.18	28.17	9.01667	3.12421
C0J56_08790	-	acyl-CoA thioesterase II	0.431	-1.21458	7.85685e-16	4.28198e-15	yes	down	45.05	45.92	36.34	14.77	13.65	16.08	42.4367	14.8333	2.8609
C0J56_16530	-	outer membrane porin OprD family	0.237	-2.07991	1.06084e-15	5.73828e-15	yes	down	8.15	9.1	7.12	1.68	1.56	1.33	8.12333	1.52333	5.3326
C0J56_13800	-	oxidoreductase	0.452	-1.14421	1.32783e-15	7.14897e-15	yes	down	1778.41	1781.23	1445.79	673.25	468.53	751.89	1668.48	631.223	2.64324
C0J56_24525	-	AraC family transcriptional regulator	0.349	-1.51908	1.445e-15	7.76538e-15	yes	down	28.31	30.12	21.33	7.31	5.47	9.18	26.5867	7.32	3.63206
C0J56_18585	argE	acetylornithine deacetylase	0.403	-1.31228	1.87535e-15	9.99435e-15	yes	down	23.15	24.75	17.2	6.53	6.52	7.38	21.7	6.81	3.18649
C0J56_14400	-	mannitol dehydrogenase	0.309	-1.6937	3.75414e-15	1.98605e-14	yes	down	15.95	19.31	21.06	5.76	4.43	4.89	18.7733	5.02667	3.73475
C0J56_04405	-	oxidoreductase	0.455	-1.13578	3.90148e-15	2.06022e-14	yes	down	51.74	54.1	35.53	15.95	15.96	17.7	47.1233	16.5367	2.84963
C0J56_23195	-	YebC/PmpR family DNA-binding transcriptional regulator	0.445	-1.16909	4.68217e-15	2.46123e-14	yes	down	71.05	76.26	66.07	28.85	21.44	28.32	71.1267	26.2033	2.71441
C0J56_08380	-	flagellar motor protein MotD	0.475	-1.07329	6.7713e-15	3.55294e-14	yes	down	80.52	76.56	53.41	25.09	28.57	25.28	70.1633	26.3133	2.66646
C0J56_02480	-	peptidase	0.475	-1.07457	8.76846e-15	4.57179e-14	yes	down	20.05	21.23	14.84	7.77	5.55	7.65	18.7067	6.99	2.6762
C0J56_25620	obgE	GTPase ObgE	0.428	-1.22568	9.46838e-15	4.92782e-14	yes	down	27.01	23.23	22.43	10.2	7.19	9.63	24.2233	9.00667	2.68949
C0J56_12120	modB	molybdate ABC transporter permease subunit	0.391	-1.35311	1.15164e-14	5.98835e-14	yes	down	56.31	67.32	33.25	15.05	15.21	12.72	52.2933	14.3267	3.65007
C0J56_13765	narH	nitrate reductase subunit beta	0.355	-1.49392	1.29234e-14	6.70785e-14	yes	down	16.36	19.23	19.28	3.37	3.89	3.87	18.29	3.71	4.92992
C0J56_22940	bfr	bacterioferritin	0.461	-1.11582	1.45233e-14	7.518e-14	yes	down	157.23	176.27	139.35	59.52	47.22	69.09	157.617	58.61	2.68925
C0J56_00260	-	glutamate/aspartate:proton symporter GltP	0.391	-1.35484	1.52251e-14	7.87424e-14	yes	down	16.13	19.23	13.35	5.03	4.63	4.98	16.2367	4.88	3.32719
C0J56_12220	gloA	lactoylglutathione lyase	0.487	-1.03666	2.51975e-14	1.29277e-13	yes	down	101.07	98.12	77.4	37.14	34.21	38.52	92.1967	36.6233	2.51743
C0J56_21580	-	hypothetical protein	0.267	-1.90714	3.41296e-14	1.74329e-13	yes	down	16.76	19.12	16.98	3.87	2.86	4.94	17.62	3.89	4.52956
C0J56_17085	-	diaminobutyrate--2-oxoglutarate transaminase	0.446	-1.16389	6.57305e-14	3.32218e-13	yes	down	20.57	21.21	15.37	7.32	5.84	7.11	19.05	6.75667	2.81944
C0J56_05370	-	hypothetical protein	0.381	-1.39151	8.04241e-14	4.04712e-13	yes	down	68.11	72.32	50.2	18.84	18.44	19.24	63.5433	18.84	3.37279
C0J56_29955	pncB	nicotinate phosphoribosyltransferase	0.385	-1.37635	9.01736e-14	4.52199e-13	yes	down	19.07	19.23	12.49	5.97	4.16	5.05	16.93	5.06	3.34585
C0J56_09585	-	transcriptional regulator	0.301	-1.73108	9.92273e-14	4.96738e-13	yes	down	79.62	87.23	59.81	14.97	15.69	22.22	75.5533	17.6267	4.28631
C0J56_06590	-	hypothetical protein	0.499	-1.00282	1.62906e-13	8.07124e-13	yes	down	34.7	34.89	28.77	14.18	10.99	15.3	32.7867	13.49	2.43044
C0J56_13750	-	MFS transporter	0.381	-1.39079	1.95214e-13	9.63066e-13	yes	down	24.82	23.45	28.27	8.18	9.67	8.35	25.5133	8.73333	2.92137
C0J56_04540	-	ribosome maturation factor RimP	0.358	-1.47998	2.02838e-13	9.98974e-13	yes	down	66.38	67.21	50.4	21.58	18.36	12.42	61.33	17.4533	3.51394
C0J56_29270	-	methyl-accepting chemotaxis protein	0.338	-1.56426	2.03365e-13	1.00072e-12	yes	down	8.09	8.23	5.39	2.14	1.46	2.1	7.23667	1.9	3.80877
C0J56_22260	-	DNA-binding response regulator	0.445	-1.1691	2.10047e-13	1.03272e-12	yes	down	55.57	45.32	39.5	21.16	14.53	17.56	46.7967	17.75	2.63643
C0J56_06375	-	virulence factor family protein	0.469	-1.09153	2.29171e-13	1.12197e-12	yes	down	32.94	34.09	22.32	11.14	11.42	9.67	29.7833	10.7433	2.77226
C0J56_24390	-	cell division protein ZapE	0.453	-1.14166	2.38052e-13	1.16446e-12	yes	down	29.48	34.32	20.35	9.77	8.07	10.51	28.05	9.45	2.96825
C0J56_16980	-	saccharopine dehydrogenase	0.446	-1.16364	2.51238e-13	1.22688e-12	yes	down	37.91	34.56	28.73	14.58	8.95	14.31	33.7333	12.6133	2.67442
C0J56_27875	-	MFS transporter	0.398	-1.32843	3.26069e-13	1.5856e-12	yes	down	15.9	18.34	10.48	4.2	3.8	5.1	14.9067	4.36667	3.41374
C0J56_20955	-	50S ribosomal protein L32	0.329	-1.60567	3.7655e-13	1.82494e-12	yes	down	447.83	453.43	302.33	141.36	76.32	93.84	401.197	103.84	3.8636
C0J56_02510	-	shikimate kinase AroK	0.485	-1.04493	3.88249e-13	1.87692e-12	yes	down	87.02	98.54	69.64	33.77	30.53	31.87	85.0667	32.0567	2.65363
